# Supplementary material for: Monitoring and early warning of a metal mine tailings pond based on a deep learning bidirectional recurrent long and short memory network
Source: PLoS One. 2022 Oct 13;17(10):e0273073. doi: 10.1371/journal.pone.0273073 (PMC9562152; doi:10.1371/journal.pone.0273073)
Supplement: S1 Dataset — (CSV) [file pone.0273073.s001.csv]

ÐòºÅ	¶ÏÃæÃû³Æ	DataSetI	DataSetII	DataSetIII	DataSetIV	X(mm)	Y(mm)	H(mm)	Ê±¼ä	cjtime
1	1ºÅ¶ÏÃæ	8.4202	7.5063	5.3696	8.9457	2.2922	50.0079		2020/6/23 23:39	2020/6/22 22:39
2	1ºÅ¶ÏÃæ	8.3919	7.5114	5.3642	8.9517	2.1315	50.0815		2020/6/23 22:09	2020/6/22 19:39
3	1ºÅ¶ÏÃæ	8.3983	7.5232	5.3581	8.9517	1.9302	50.1435		2020/6/23 20:39	2020/6/22 16:39
4	1ºÅ¶ÏÃæ	8.4138	7.5232	5.3681	8.9491	1.7114	50.1667		2020/6/23 19:09	2020/6/22 13:39
5	1ºÅ¶ÏÃæ	8.4173	7.5173	5.375	8.9569	1.6049	50.1512		2020/6/23 17:39	2020/6/22 10:39
6	1ºÅ¶ÏÃæ	8.4166	7.5122	5.3696	8.9517	1.2855	50.1493		2020/6/23 16:09	2020/6/22 7:39
7	1ºÅ¶ÏÃæ	8.4096	7.5283	5.3627	8.9517	1.1829	50.1067		2020/6/23 14:39	2020/6/22 4:39
8	1ºÅ¶ÏÃæ	8.4096	7.5292	5.3742	8.9465	1.6088	49.9654		2020/6/23 13:09	2020/6/22 1:39
9	1ºÅ¶ÏÃæ	8.4244	7.5054	5.3796	8.9388	2.2496	49.9015		2020/6/23 11:39	2020/6/21 22:39
10	1ºÅ¶ÏÃæ	8.406	7.4834	5.355	8.9431	2.5942	49.8782		2020/6/23 10:09	2020/6/21 19:39
11	1ºÅ¶ÏÃæ	8.3877	7.4809	5.3336	8.9483	2.8652	49.8318		2020/6/23 8:39	2020/6/21 16:39
12	1ºÅ¶ÏÃæ	8.375	7.4851	5.3328	8.95	3.0143	49.7466		2020/6/23 7:09	2020/6/21 13:39
13	1ºÅ¶ÏÃæ	8.3785	7.4826	5.3321	8.956	3.0259	49.7427		2020/6/23 5:39	2020/6/21 10:39
14	1ºÅ¶ÏÃæ	8.3807	7.4775	5.3367	8.9534	2.9969	49.7872		2020/6/23 4:09	2020/6/21 7:39
15	1ºÅ¶ÏÃæ	8.368	7.4944	5.3267	8.9526	2.9446	49.7814		2020/6/23 2:39	2020/6/21 4:39
16	1ºÅ¶ÏÃæ	8.3722	7.4987	5.3374	8.9439	2.813	49.8221		2020/6/23 1:09	2020/6/21 1:39
17	1ºÅ¶ÏÃæ	8.3842	7.4936	5.3466	8.9431	2.6736	49.8337		2020/6/22 23:39	2020/6/20 22:39
18	1ºÅ¶ÏÃæ	8.3842	7.4944	5.3374	8.9414	2.5497	49.8821		2020/6/22 22:09	2020/6/20 19:39
19	1ºÅ¶ÏÃæ	8.3799	7.5046	5.3374	8.9517	2.3464	49.917		2020/6/22 20:39	2020/6/20 16:39
20	1ºÅ¶ÏÃæ	8.3842	7.5164	5.3466	8.9586	2.2012	49.9421		2020/6/22 19:09	2020/6/20 13:39
21	1ºÅ¶ÏÃæ	8.399	7.5114	5.3566	8.9474	2.0715	49.975		2020/6/22 17:39	2020/6/20 10:39
22	1ºÅ¶ÏÃæ	8.4011	7.5071	5.3573	8.9776	2.1799	49.9654		2020/6/22 16:09	2020/6/20 7:39
23	1ºÅ¶ÏÃæ	8.3934	7.5122	5.3512	8.9776	2.3425	49.917		2020/6/22 14:39	2020/6/20 4:39
24	1ºÅ¶ÏÃæ	8.3969	7.5131	5.3527	8.9793	2.5632	49.8724		2020/6/22 13:09	2020/6/20 1:39
25	1ºÅ¶ÏÃæ	8.406	7.5097	5.3573	8.9793	2.7723	49.826		2020/6/22 11:39	2020/6/19 22:39
26	1ºÅ¶ÏÃæ	8.3905	7.5114	5.3474	8.9819	2.8497	49.7969		2020/6/22 10:09	2020/6/19 19:39
27	1ºÅ¶ÏÃæ	8.3941	7.5258	5.3481	8.9741	2.8207	49.7718		2020/6/22 8:39	2020/6/19 16:39
28	1ºÅ¶ÏÃæ	8.4018	7.5292	5.3596	8.9741	2.8072	49.7582		2020/6/22 7:09	2020/6/19 13:39
29	1ºÅ¶ÏÃæ	8.4096	7.5258	5.3681	8.9853	2.7684	49.795		2020/6/22 5:39	2020/6/19 10:39
30	1ºÅ¶ÏÃæ	8.4124	7.5258	5.3635	8.9888	2.6832	49.8395		2020/6/22 4:09	2020/6/19 7:39
31	1ºÅ¶ÏÃæ	8.4138	7.53	5.3635	8.9983	2.662	49.826		2020/6/22 2:39	2020/6/19 4:39
32	1ºÅ¶ÏÃæ	8.4103	7.53	5.3673	8.9724	2.6465	49.8376		2020/6/22 1:09	2020/6/19 1:39
33	1ºÅ¶ÏÃæ	8.4145	7.5156	5.3688	8.9707	2.3929	49.8724		2020/6/21 23:39	2020/6/18 22:39
34	1ºÅ¶ÏÃæ	8.4053	7.5215	5.355	8.9715	2.1547	49.9189		2020/6/21 22:09	2020/6/18 19:39
35	1ºÅ¶ÏÃæ	8.3821	7.5359	5.3535	8.9724	2.0231	50.0002		2020/6/21 20:39	2020/6/18 16:39
36	1ºÅ¶ÏÃæ	8.4032	7.5402	5.3681	8.9767	1.8314	50.0254		2020/6/21 19:09	2020/6/18 13:39
37	1ºÅ¶ÏÃæ	8.423	7.53	5.375	8.9724	1.632	50.1241		2020/6/21 17:39	2020/6/18 10:39
38	1ºÅ¶ÏÃæ	8.4166	7.5232	5.3704	8.9664	1.481	50.1725		2020/6/21 16:09	2020/6/18 7:39
39	1ºÅ¶ÏÃæ	8.4068	7.5249	5.3627	8.9741	1.3397	50.1686		2020/6/21 14:39	2020/6/18 4:39
40	1ºÅ¶ÏÃæ	8.4025	7.5232	5.3589	8.9612	1.6165	50.0815		2020/6/21 13:09	2020/6/18 1:39
41	1ºÅ¶ÏÃæ	8.4068	7.5097	5.3596	8.9603	2.1625	50.0273		2020/6/21 11:39	2020/6/17 22:39
42	1ºÅ¶ÏÃæ	8.4032	7.5088	5.3481	8.9612	2.3929	49.9634		2020/6/21 10:09	2020/6/17 19:39
43	1ºÅ¶ÏÃæ	8.3884	7.5258	5.342	8.9569	2.4684	49.9537		2020/6/21 8:39	2020/6/17 16:39
44	1ºÅ¶ÏÃæ	8.3905	7.53	5.3474	8.9603	2.4354	49.9344		2020/6/21 7:09	2020/6/17 13:39
45	1ºÅ¶ÏÃæ	8.4089	7.5292	5.3635	8.9595	2.3386	49.9441		2020/6/21 5:39	2020/6/17 10:39
46	1ºÅ¶ÏÃæ	8.4131	7.5292	5.3642	8.9638	2.1257	50.0079		2020/6/21 4:09	2020/6/17 7:39
47	1ºÅ¶ÏÃæ	8.4046	7.5359	5.3573	8.9552	1.9882	50.0796		2020/6/21 2:39	2020/6/17 4:39
48	1ºÅ¶ÏÃæ	8.411	7.541	5.365	8.9621	1.8063	50.1125		2020/6/21 1:09	2020/6/17 1:39
49	1ºÅ¶ÏÃæ	8.4131	7.53	5.3704	8.9612	1.634	50.1628		2020/6/20 23:39	2020/6/16 22:39
50	1ºÅ¶ÏÃæ	8.4166	7.5368	5.3596	8.9603	1.3842	50.2654		2020/6/20 22:09	2020/6/16 19:39
51	1ºÅ¶ÏÃæ	8.4011	7.5503	5.3589	8.9646	1.0474	50.3467		2020/6/20 20:39	2020/6/16 16:39
52	1ºÅ¶ÏÃæ	8.4082	7.5596	5.3688	8.9655	0.7531	50.4397		2020/6/20 19:09	2020/6/16 13:39
53	1ºÅ¶ÏÃæ	8.4272	7.5563	5.3796	8.9681	0.4782	50.4668		2020/6/20 17:39	2020/6/16 7:39
54	1ºÅ¶ÏÃæ	8.4272	7.5613	5.3826	8.9621	0.2788	50.4222		2020/6/20 16:09	2020/6/16 4:39
55	1ºÅ¶ÏÃæ	8.4272	7.5647	5.3842	8.9603	0.3311	50.3371		2020/6/20 14:39	2020/6/16 1:39
56	1ºÅ¶ÏÃæ	8.4357	7.5673	5.3903	8.9577	0.7376	50.2732		2020/6/20 13:09	2020/6/15 22:39
57	1ºÅ¶ÏÃæ	8.4321	7.5622	5.3826	8.9491	1.543	50.0835		2020/6/20 11:39	2020/6/15 19:39
58	1ºÅ¶ÏÃæ	8.4385	7.5723	5.3857	8.9414	2.3851	49.975		2020/6/20 10:09	2020/6/15 16:39
59	1ºÅ¶ÏÃæ	8.4477	7.5791	5.3949	8.9552	2.6503	49.9247		2020/6/20 8:39	2020/6/15 13:39
60	1ºÅ¶ÏÃæ	8.4505	7.5842	5.4002	8.9569	2.6736	49.886		2020/6/20 7:09	2020/6/15 10:39
61	1ºÅ¶ÏÃæ	8.454	7.5867	5.4048	8.9612	2.5303	49.8937		2020/6/20 5:39	2020/6/15 7:39
62	1ºÅ¶ÏÃæ	8.4625	7.5918	5.4025	8.956	2.269	49.8879		2020/6/20 4:09	2020/6/15 4:39
63	1ºÅ¶ÏÃæ	8.4695	7.5994	5.4133	8.969	2.087	49.9615		2020/6/20 2:39	2020/6/15 1:39
64	1ºÅ¶ÏÃæ	8.4681	7.5944	5.414	8.9543	1.9844	50.006		2020/6/20 1:09	2020/6/14 22:39
65	1ºÅ¶ÏÃæ	8.4568	7.5817	5.3979	8.9517	1.8063	50.097		2020/6/19 23:39	2020/6/14 19:39
66	1ºÅ¶ÏÃæ	8.4498	7.5893	5.3964	8.9491	1.5565	50.2035		2020/6/19 22:09	2020/6/14 16:39
67	1ºÅ¶ÏÃæ	8.4674	7.6045	5.4117	8.9577	1.2603	50.3003		2020/6/19 20:39	2020/6/14 13:39
68	1ºÅ¶ÏÃæ	8.4716	7.6121	5.4232	8.9612	0.9622	50.3893		2020/6/19 19:09	2020/6/14 10:39
69	1ºÅ¶ÏÃæ	8.4801	7.6113	5.4263	8.9741	0.7937	50.4242		2020/6/19 17:39	2020/6/14 7:39
70	1ºÅ¶ÏÃæ	8.4815	7.6088	5.4179	8.9638	0.8789	50.3293		2020/6/19 16:09	2020/6/14 4:39
71	1ºÅ¶ÏÃæ	8.4752	7.6147	5.424	8.9569	1.1616	50.2267		2020/6/19 14:39	2020/6/14 1:39
72	1ºÅ¶ÏÃæ	8.4737	7.6096	5.4232	8.9457	1.5004	50.1009		2020/6/19 13:09	2020/6/13 22:39
73	1ºÅ¶ÏÃæ	8.4674	7.6045	5.4156	8.9491	2.0057	50.0021		2020/6/19 11:39	2020/6/13 19:39
74	1ºÅ¶ÏÃæ	8.4646	7.5986	5.4087	8.9431	2.4664	49.9518		2020/6/19 10:09	2020/6/13 16:39
75	1ºÅ¶ÏÃæ	8.4491	7.6011	5.4079	8.9465	2.6155	49.9402		2020/6/19 8:39	2020/6/13 13:39
76	1ºÅ¶ÏÃæ	8.4639	7.6011	5.4094	8.9508	2.6465	49.9015		2020/6/19 7:09	2020/6/13 10:39
77	1ºÅ¶ÏÃæ	8.4406	7.5901	5.4071	8.9526	2.5284	49.884		2020/6/19 5:39	2020/6/13 7:39
78	1ºÅ¶ÏÃæ	8.4455	7.5791	5.3903	8.9534	2.3328	49.9286		2020/6/19 4:09	2020/6/13 1:39
79	1ºÅ¶ÏÃæ	8.4124	7.5698	5.388	8.9577	2.1663	49.9712		2020/6/19 2:39	2020/6/12 22:39
80	1ºÅ¶ÏÃæ	8.3912	7.5342	5.355	8.9646	1.994	50.0099		2020/6/19 1:09	2020/6/12 19:39
81	1ºÅ¶ÏÃæ	8.3863	7.53	5.339	8.9526	1.8063	50.0931		2020/6/18 23:39	2020/6/12 16:39
82	1ºÅ¶ÏÃæ	8.3926	7.5325	5.3405	8.9621	1.5313	50.1802		2020/6/18 22:09	2020/6/12 13:39
83	1ºÅ¶ÏÃæ	8.3976	7.5436	5.355	8.9603	1.1693	50.2654		2020/6/18 20:39	2020/6/12 10:39
84	1ºÅ¶ÏÃæ	8.3948	7.5393	5.3527	8.9603	0.7589	50.3797		2020/6/18 19:09	2020/6/12 7:39
85	1ºÅ¶ÏÃæ	8.4124	7.5368	5.3474	8.9672	0.4162	50.3913		2020/6/18 17:39	2020/6/12 4:39
86	1ºÅ¶ÏÃæ	8.4046	7.5478	5.355	8.9681	0.3252	50.2848		2020/6/18 16:09	2020/6/12 1:39
87	1ºÅ¶ÏÃæ	8.3976	7.5436	5.3581	8.9646	0.484	50.219		2020/6/18 14:39	2020/6/11 22:39
88	1ºÅ¶ÏÃæ	8.3764	7.5241	5.342	8.9422	0.997	50.1338		2020/6/18 13:09	2020/6/11 19:39
89	1ºÅ¶ÏÃæ	8.3898	7.5275	5.3336	8.9517	1.785	49.9654		2020/6/18 11:39	2020/6/11 16:39
90	1ºÅ¶ÏÃæ	8.3976	7.541	5.3466	8.9517	2.6019	49.8879		2020/6/18 10:09	2020/6/11 13:39
91	1ºÅ¶ÏÃæ	8.4075	7.5503	5.3566	8.95	2.9717	49.8492		2020/6/18 8:39	2020/6/11 10:39
92	1ºÅ¶ÏÃæ	8.4004	7.5546	5.3604	8.9552	3.0608	49.7853		2020/6/18 7:09	2020/6/11 7:39
93	1ºÅ¶ÏÃæ	8.411	7.5546	5.355	8.9577	2.9233	49.7621		2020/6/18 5:39	2020/6/11 4:39
94	1ºÅ¶ÏÃæ	8.4194	7.5664	5.3696	8.9543	2.7336	49.8066		2020/6/18 4:09	2020/6/11 1:39
95	1ºÅ¶ÏÃæ	8.4286	7.5707	5.3742	8.9491	2.6097	49.8686		2020/6/18 2:39	2020/6/10 22:39
96	1ºÅ¶ÏÃæ	8.406	7.5613	5.3642	8.95	2.5013	49.8976		2020/6/18 1:09	2020/6/10 19:39
97	1ºÅ¶ÏÃæ	8.4279	7.5723	5.3681	8.9448	2.3367	49.9228		2020/6/17 23:39	2020/6/10 16:39
98	1ºÅ¶ÏÃæ	8.4469	7.5918	5.3849	8.9474	2.1431	50.0196		2020/6/17 22:09	2020/6/10 13:39
99	1ºÅ¶ÏÃæ	8.4477	7.5977	5.3964	8.95	1.9031	50.0622		2020/6/17 20:39	2020/6/10 10:39
100	1ºÅ¶ÏÃæ	8.4512	7.6011	5.4002	8.956	1.6475	50.1202		2020/6/17 19:09	2020/6/10 7:39
101	1ºÅ¶ÏÃæ	8.4519	7.5994	5.3972	8.9819	1.5585	50.1183		2020/6/17 17:39	2020/6/10 4:39
102	1ºÅ¶ÏÃæ	8.4512	7.6054	5.4002	8.9552	1.543	50.0931		2020/6/17 16:09	2020/6/10 1:39
103	1ºÅ¶ÏÃæ	8.4505	7.6028	5.4018	8.9569	1.9108	49.9479		2020/6/17 14:39	2020/6/9 22:39
104	1ºÅ¶ÏÃæ	8.442	7.6003	5.3979	8.9474	2.1818	49.8724		2020/6/17 13:09	2020/6/9 19:39
105	1ºÅ¶ÏÃæ	8.4533	7.5994	5.3865	8.9379	2.5884	49.8163		2020/6/17 11:39	2020/6/9 16:39
106	1ºÅ¶ÏÃæ	8.4484	7.6003	5.3926	8.9431	2.9369	49.7756		2020/6/17 10:09	2020/6/9 13:39
107	1ºÅ¶ÏÃæ	8.4434	7.602	5.3964	8.9345	3.1827	49.6943		2020/6/17 8:39	2020/6/9 10:39
108	1ºÅ¶ÏÃæ	8.4505	7.6045	5.3964	8.9379	3.2002	49.6963		2020/6/17 7:09	2020/6/9 7:39
109	1ºÅ¶ÏÃæ	8.4589	7.6113	5.4025	8.9379	3.1672	49.6943		2020/6/17 5:39	2020/6/9 4:39
110	1ºÅ¶ÏÃæ	8.473	7.6206	5.4094	8.9353	3.0491	49.7156		2020/6/17 4:09	2020/6/9 1:39
111	1ºÅ¶ÏÃæ	8.4603	7.6215	5.4148	8.9345	2.9988	49.7214		2020/6/17 2:39	2020/6/8 22:39
112	1ºÅ¶ÏÃæ	8.4526	7.6121	5.4033	8.9293	2.964	49.7156		2020/6/17 1:09	2020/6/8 19:39
113	1ºÅ¶ÏÃæ	8.4603	7.6138	5.3987	8.9258	2.9407	49.7621		2020/6/16 23:39	2020/6/8 16:39
114	1ºÅ¶ÏÃæ	8.4618	7.6231	5.4048	8.9319	2.8633	49.7969		2020/6/16 22:09	2020/6/8 13:39
115	1ºÅ¶ÏÃæ	8.4632	7.624	5.414	8.9414	2.7975	49.8376		2020/6/16 20:39	2020/6/8 10:39
116	1ºÅ¶ÏÃæ	8.4533	7.6113	5.4071	8.9345	2.7239	49.8531		2020/6/16 19:09	2020/6/8 7:39
117	1ºÅ¶ÏÃæ	8.4434	7.6079	5.3972	8.931	2.7336	49.8628		2020/6/16 17:39	2020/6/8 4:39
118	1ºÅ¶ÏÃæ	8.4526	7.6096	5.4018	8.9138	2.7568	49.8976		2020/6/16 16:09	2020/6/8 1:39
119	1ºÅ¶ÏÃæ	8.4512	7.6071	5.4002	8.9224	2.8497	49.9053		2020/6/16 14:39	2020/6/7 22:39
120	1ºÅ¶ÏÃæ	8.4039	7.5723	5.3765	8.9163	2.9678	49.8531		2020/6/16 13:09	2020/6/7 19:39
121	1ºÅ¶ÏÃæ	8.4032	7.5579	5.352	8.9181	3.0453	49.795		2020/6/16 11:39	2020/6/7 16:39
122	1ºÅ¶ÏÃæ	8.3983	7.5639	5.3581	8.9146	3.0085	49.7931		2020/6/16 10:09	2020/6/7 13:39
123	1ºÅ¶ÏÃæ	8.3905	7.5554	5.3543	8.9155	2.9388	49.8124		2020/6/16 8:39	2020/6/7 10:39
124	1ºÅ¶ÏÃæ	8.3828	7.5402	5.3428	8.9181	2.8246	49.8395		2020/6/16 7:09	2020/6/7 7:39
125	1ºÅ¶ÏÃæ	8.3807	7.5334	5.3344	8.9146	2.6387	49.8918		2020/6/16 5:39	2020/6/7 4:39
126	1ºÅ¶ÏÃæ	8.3792	7.5376	5.3321	8.9198	2.4625	49.915		2020/6/16 4:09	2020/6/7 1:39
127	1ºÅ¶ÏÃæ	8.3757	7.5325	5.3321	8.9112	2.3367	49.9905		2020/6/16 2:39	2020/6/6 22:39
128	1ºÅ¶ÏÃæ	8.3623	7.5266	5.3275	8.9138	2.2554	49.9731		2020/6/16 1:09	2020/6/6 19:39
129	1ºÅ¶ÏÃæ	8.3687	7.5275	5.3229	8.9129	2.1102	50.0486		2020/6/15 23:39	2020/6/6 16:39
130	1ºÅ¶ÏÃæ	8.387	7.5436	5.3344	8.9086	1.936	50.097		2020/6/15 22:09	2020/6/6 13:39
131	1ºÅ¶ÏÃæ	8.3926	7.552	5.3443	8.9172	1.7617	50.159		2020/6/15 20:39	2020/6/6 10:39
132	1ºÅ¶ÏÃæ	8.3807	7.5461	5.3435	8.9267	1.5236	50.1686		2020/6/15 19:09	2020/6/6 7:39
133	1ºÅ¶ÏÃæ	8.3807	7.5444	5.3367	8.9215	1.3281	50.2015		2020/6/15 17:39	2020/6/6 4:39
134	1ºÅ¶ÏÃæ	8.3969	7.5503	5.3413	8.9172	1.3416	50.188		2020/6/15 16:09	2020/6/6 1:39
135	1ºÅ¶ÏÃæ	8.3863	7.5537	5.3474	8.9172	1.4694	50.1183		2020/6/15 14:39	2020/6/5 22:39
136	1ºÅ¶ÏÃæ	8.375	7.5469	5.339	8.9094	1.9747	49.9944		2020/6/15 13:09	2020/6/5 19:39
137	1ºÅ¶ÏÃæ	8.3962	7.5571	5.339	8.9138	2.3716	49.9557		2020/6/15 11:39	2020/6/5 16:39
138	1ºÅ¶ÏÃæ	8.4075	7.5681	5.3535	8.9077	2.7355	49.9131		2020/6/15 10:09	2020/6/5 13:39
139	1ºÅ¶ÏÃæ	8.4004	7.5732	5.3589	8.9051	2.9504	49.8221		2020/6/15 8:39	2020/6/5 10:39
140	1ºÅ¶ÏÃæ	8.3905	7.5647	5.3566	8.9069	2.962	49.7853		2020/6/15 7:09	2020/6/5 7:39
141	1ºÅ¶ÏÃæ	8.3969	7.563	5.352	8.9051	2.8188	49.8182		2020/6/15 5:39	2020/6/5 4:39
142	1ºÅ¶ÏÃæ	8.3912	7.5622	5.3512	8.9094	2.6271	49.8879		2020/6/15 4:09	2020/6/5 1:39
143	1ºÅ¶ÏÃæ	8.3948	7.5605	5.3497	8.9094	2.4606	49.9111		2020/6/15 2:39	2020/6/4 22:39
144	1ºÅ¶ÏÃæ	8.3814	7.5503	5.3413	8.9077	2.2748	49.9828		2020/6/15 1:09	2020/6/4 19:39
145	1ºÅ¶ÏÃæ	8.3863	7.552	5.3367	8.9112	2.0986	50.0583		2020/6/14 23:39	2020/6/4 16:39
146	1ºÅ¶ÏÃæ	8.3877	7.5596	5.3428	8.9051	1.8643	50.1473		2020/6/14 22:09	2020/6/4 13:39
147	1ºÅ¶ÏÃæ	8.3842	7.5579	5.3428	8.9103	1.5875	50.2112		2020/6/14 20:39	2020/6/4 10:39
148	1ºÅ¶ÏÃæ	8.3764	7.5461	5.3382	8.9069	1.1926	50.3003		2020/6/14 19:09	2020/6/4 7:39
149	1ºÅ¶ÏÃæ	8.3934	7.5503	5.3313	8.9094	0.8441	50.3177		2020/6/14 17:39	2020/6/4 4:39
150	1ºÅ¶ÏÃæ	8.3778	7.5512	5.3374	8.9172	0.7318	50.2809		2020/6/14 16:09	2020/6/4 1:39
151	1ºÅ¶ÏÃæ	8.3778	7.5529	5.342	8.9207	1.057	50.1299		2020/6/14 14:39	2020/6/3 22:39
152	1ºÅ¶ÏÃæ	8.3799	7.5486	5.3359	8.9172	1.603	49.9847		2020/6/14 13:09	2020/6/3 19:39
153	1ºÅ¶ÏÃæ	8.3884	7.5537	5.3328	8.9172	2.3638	49.8589		2020/6/14 11:39	2020/6/3 16:39
154	1ºÅ¶ÏÃæ	8.3891	7.5647	5.3428	8.9163	2.9407	49.8221		2020/6/14 10:09	2020/6/3 13:39
155	1ºÅ¶ÏÃæ	8.4039	7.5707	5.3512	8.9207	3.2156	49.7311		2020/6/14 8:39	2020/6/3 10:39
156	1ºÅ¶ÏÃæ	8.3941	7.569	5.3535	8.9241	3.2892	49.7137		2020/6/14 7:09	2020/6/3 7:39
157	1ºÅ¶ÏÃæ	8.4018	7.5647	5.3443	8.9293	3.2214	49.7117		2020/6/14 5:39	2020/6/3 4:39
158	1ºÅ¶ÏÃæ	8.4025	7.5732	5.3489	8.9396	3.022	49.7388		2020/6/14 4:09	2020/6/3 1:39
159	1ºÅ¶ÏÃæ	8.3983	7.574	5.3566	8.9362	2.8497	49.7834		2020/6/14 2:39	2020/6/2 22:39
160	1ºÅ¶ÏÃæ	8.3976	7.5673	5.3443	8.937	2.6987	49.8318		2020/6/14 1:09	2020/6/2 19:39
161	1ºÅ¶ÏÃæ	8.406	7.574	5.3435	8.9439	2.5051	49.8744		2020/6/13 23:39	2020/6/2 16:39
162	1ºÅ¶ÏÃæ	8.4145	7.5867	5.3581	8.9388	2.2786	49.9479		2020/6/13 22:09	2020/6/2 13:39
163	1ºÅ¶ÏÃæ	8.4145	7.5961	5.365	8.9569	1.9979	50.0428		2020/6/13 20:39	2020/6/2 10:39
164	1ºÅ¶ÏÃæ	8.4223	7.5961	5.3704	8.9431	1.7404	50.1086		2020/6/13 19:09	2020/6/2 7:39
165	1ºÅ¶ÏÃæ	8.4251	7.5952	5.3688	8.9664	1.5449	50.0815		2020/6/13 17:39	2020/6/2 4:39
166	1ºÅ¶ÏÃæ	8.4272	7.6062	5.3742	8.9681	1.6069	50.0138		2020/6/13 16:09	2020/6/2 1:39
167	1ºÅ¶ÏÃæ	8.4371	7.6104	5.3849	8.975	1.9263	49.884		2020/6/13 14:39	2020/6/1 22:39
168	1ºÅ¶ÏÃæ	8.4251	7.6062	5.3765	8.9715	2.3793	49.7969		2020/6/13 13:09	2020/6/1 19:39
169	1ºÅ¶ÏÃæ	8.4237	7.6003	5.3658	8.9672	2.8556	49.7176		2020/6/13 11:39	2020/6/1 16:39
170	1ºÅ¶ÏÃæ	8.4039	7.5927	5.3589	8.9646	3.1459	49.6614		2020/6/13 10:09	2020/6/1 13:39
171	1ºÅ¶ÏÃæ	8.3976	7.5791	5.3527	8.9646	3.3124	49.6343		2020/6/13 8:39	2020/6/1 10:39
172	1ºÅ¶ÏÃæ	8.3905	7.5673	5.3428	8.9646	3.3241	49.6227		2020/6/13 7:09	2020/6/1 7:39
173	1ºÅ¶ÏÃæ	8.3919	7.574	5.3527	8.969	3.326	49.6343		2020/6/13 5:39	2020/6/1 4:39
174	1ºÅ¶ÏÃæ	8.4068	7.5842	5.352	8.9715	3.2369	49.6982		2020/6/13 4:09	2020/6/1 1:39
175	1ºÅ¶ÏÃæ	8.4131	7.5935	5.3635	8.9698	3.0685	49.7117		2020/6/13 2:39	2020/5/31 22:39
176	1ºÅ¶ÏÃæ	8.4145	7.591	5.3619	8.9621	2.8691	49.764		2020/6/13 1:09	2020/5/31 19:39
177	1ºÅ¶ÏÃæ	8.4265	7.5994	5.3642	8.9577	2.7142	49.7834		2020/6/12 23:39	2020/5/31 16:39
178	1ºÅ¶ÏÃæ	8.4477	7.6206	5.3796	8.9655	2.5535	49.8473		2020/6/12 22:09	2020/5/31 13:39
179	1ºÅ¶ÏÃæ	8.4498	7.6325	5.3979	8.9595	2.3096	49.8957		2020/6/12 20:39	2020/5/31 10:39
180	1ºÅ¶ÏÃæ	8.4477	7.6316	5.3979	8.9922	2.1005	49.9131		2020/6/12 19:09	2020/5/31 7:39
181	1ºÅ¶ÏÃæ	8.4448	7.6325	5.3964	8.9784	1.9844	49.9654		2020/6/12 17:39	2020/5/31 4:39
182	1ºÅ¶ÏÃæ	8.4547	7.6316	5.3972	8.975	1.936	49.946		2020/6/12 16:09	2020/5/31 1:39
183	1ºÅ¶ÏÃæ	8.435	7.6299	5.3972	8.9741	1.7908	49.9441		2020/6/12 14:39	2020/5/30 22:39
184	1ºÅ¶ÏÃæ	8.4378	7.6054	5.3742	8.9698	1.845	49.9247		2020/6/12 13:09	2020/5/30 19:39
185	1ºÅ¶ÏÃæ	8.4138	7.5944	5.3673	8.9664	2.2302	49.8763		2020/6/12 11:39	2020/5/30 16:39
186	1ºÅ¶ÏÃæ	8.43	7.6138	5.3704	8.9595	2.7433	49.8434		2020/6/12 10:09	2020/5/30 13:39
187	1ºÅ¶ÏÃæ	8.4265	7.6113	5.375	8.9586	3.0066	49.7718		2020/6/12 8:39	2020/5/30 10:39
188	1ºÅ¶ÏÃæ	8.4223	7.6088	5.3742	8.9603	3.0937	49.7214		2020/6/12 7:09	2020/5/30 7:39
189	1ºÅ¶ÏÃæ	8.4244	7.602	5.3658	8.9595	3.0104	49.7408		2020/6/12 5:39	2020/5/30 4:39
190	1ºÅ¶ÏÃæ	8.4286	7.613	5.3734	8.9612	2.8749	49.8027		2020/6/12 4:09	2020/5/30 1:39
191	1ºÅ¶ÏÃæ	8.4216	7.6155	5.3788	8.9586	2.7491	49.8085		2020/6/12 2:39	2020/5/29 22:39
192	1ºÅ¶ÏÃæ	8.406	7.6054	5.3696	8.9457	2.6097	49.8492		2020/6/12 1:09	2020/5/29 19:39
193	1ºÅ¶ÏÃæ	8.4194	7.5935	5.3566	8.9465	2.4258	49.8976		2020/6/11 23:39	2020/5/29 16:39
194	1ºÅ¶ÏÃæ	8.3969	7.5867	5.3497	8.9465	2.2573	49.9479		2020/6/11 22:09	2020/5/29 13:39
195	1ºÅ¶ÏÃæ	8.3828	7.58	5.3481	8.9483	2.0308	50.0157		2020/6/11 20:39	2020/5/29 10:39
196	1ºÅ¶ÏÃæ	8.3835	7.5732	5.3367	8.9483	1.7443	50.0951		2020/6/11 19:09	2020/5/29 7:39
197	1ºÅ¶ÏÃæ	8.3884	7.5664	5.3367	8.9526	1.6069	50.1241		2020/6/11 17:39	2020/5/29 4:39
198	1ºÅ¶ÏÃæ	8.3905	7.5817	5.3413	8.9474	1.5313	50.1106		2020/6/11 16:09	2020/5/29 1:39
199	1ºÅ¶ÏÃæ	8.3905	7.5834	5.3481	8.9414	1.8488	49.9983		2020/6/11 14:39	2020/5/28 22:39
200	1ºÅ¶ÏÃæ	8.3877	7.5808	5.3428	8.9362	1.9302	49.9595		2020/6/11 13:09	2020/5/28 19:39
201	1ºÅ¶ÏÃæ	8.3941	7.5842	5.3413	8.9241	2.2651	49.9189		2020/6/11 11:39	2020/5/28 16:39
202	1ºÅ¶ÏÃæ	8.3941	7.5927	5.3443	8.9241	2.6697	49.8821		2020/6/11 10:09	2020/5/28 13:39
203	1ºÅ¶ÏÃæ	8.4096	7.5977	5.3543	8.9258	2.9504	49.8008		2020/6/11 8:39	2020/5/28 10:39
204	1ºÅ¶ÏÃæ	8.4096	7.6028	5.3619	8.9267	2.9446	49.7756		2020/6/11 7:09	2020/5/28 7:39
205	1ºÅ¶ÏÃæ	8.4152	7.6045	5.3604	8.9293	2.8149	49.7853		2020/6/11 5:39	2020/5/28 4:39
206	1ºÅ¶ÏÃæ	8.4321	7.6172	5.3688	8.9301	2.6561	49.8376		2020/6/11 4:09	2020/5/28 1:39
207	1ºÅ¶ÏÃæ	8.4187	7.6181	5.3765	8.9284	2.5535	49.8705		2020/6/11 2:39	2020/5/27 22:39
208	1ºÅ¶ÏÃæ	8.4173	7.6104	5.3642	8.9258	2.4838	49.8995		2020/6/11 1:09	2020/5/27 19:39
209	1ºÅ¶ÏÃæ	8.4328	7.6215	5.3673	8.925	2.3386	49.8918		2020/6/10 23:39	2020/5/27 16:39
210	1ºÅ¶ÏÃæ	8.4561	7.6443	5.3865	8.9198	2.1431	49.9537		2020/6/10 22:09	2020/5/27 13:39
211	1ºÅ¶ÏÃæ	8.4646	7.6612	5.4087	8.9267	1.9379	49.9576		2020/6/10 20:39	2020/5/27 10:39
212	1ºÅ¶ÏÃæ	8.4752	7.6612	5.4094	8.9258	1.6978	50.0099		2020/6/10 19:09	2020/5/27 7:39
213	1ºÅ¶ÏÃæ	8.4695	7.6646	5.4102	8.9319	1.5197	50.0079		2020/6/10 17:39	2020/5/27 4:39
214	1ºÅ¶ÏÃæ	8.4766	7.6756	5.4194	8.9301	1.4617	49.9654		2020/6/10 16:09	2020/5/27 1:39
215	1ºÅ¶ÏÃæ	8.466	7.6799	5.4248	8.9258	1.6688	49.8628		2020/6/10 14:39	2020/5/26 22:39
216	1ºÅ¶ÏÃæ	8.4737	7.6714	5.414	8.931	1.9515	49.7292		2020/6/10 13:09	2020/5/26 19:39
217	1ºÅ¶ÏÃæ	8.4864	7.6807	5.4179	8.9008	2.4722	49.6808		2020/6/10 11:39	2020/5/26 15:40
218	1ºÅ¶ÏÃæ	8.4893	7.6909	5.4301	8.9258	2.9136	49.6227		2020/6/10 10:09	2020/5/26 12:40
219	1ºÅ¶ÏÃæ	8.485	7.6934	5.4393	8.9293	3.1711	49.5646		2020/6/10 8:39	2020/5/26 9:40
220	1ºÅ¶ÏÃæ	8.4801	7.6841	5.4316	8.9276	3.2253	49.5356		2020/6/10 7:09	2020/5/26 6:40
221	1ºÅ¶ÏÃæ	8.4829	7.6866	5.4286	8.9232	3.2524	49.5356		2020/6/10 5:39	2020/5/26 3:40
222	1ºÅ¶ÏÃæ	8.4815	7.6875	5.4301	8.9258	3.2795	49.5356		2020/6/10 4:09	2020/5/26 0:40
223	1ºÅ¶ÏÃæ	8.4688	7.6917	5.4301	8.9241	3.3589	49.5685		2020/6/10 2:39	2020/5/25 21:40
224	1ºÅ¶ÏÃæ	8.4766	7.6731	5.4102	8.9146	3.3666	49.5685		2020/6/10 1:09	2020/5/25 18:40
225	1ºÅ¶ÏÃæ	8.4787	7.6765	5.4117	8.9215	3.2757	49.6111		2020/6/9 23:39	2020/5/25 15:40
226	1ºÅ¶ÏÃæ	8.466	7.6824	5.4225	8.9232	3.1963	49.6266		2020/6/9 22:09	2020/5/25 12:40
227	1ºÅ¶ÏÃæ	8.473	7.6833	5.4255	8.9207	3.0588	49.6672		2020/6/9 20:39	2020/5/25 9:40
228	1ºÅ¶ÏÃæ	8.4632	7.6739	5.4202	8.925	2.933	49.733		2020/6/9 19:09	2020/5/25 6:40
229	1ºÅ¶ÏÃæ	8.4632	7.6629	5.4079	8.9207	2.9214	49.733		2020/6/9 17:39	2020/5/25 3:40
230	1ºÅ¶ÏÃæ	8.4611	7.6689	5.4094	8.9224	2.9853	49.675		2020/6/9 16:09	2020/5/25 0:40
231	1ºÅ¶ÏÃæ	8.4582	7.6621	5.4094	8.9232	2.9582	49.6517		2020/6/9 14:39	2020/5/24 21:40
232	1ºÅ¶ÏÃæ	8.4639	7.6596	5.3956	8.9198	2.9388	49.673		2020/6/9 13:09	2020/5/24 18:40
233	1ºÅ¶ÏÃæ	8.4681	7.6663	5.4094	8.9241	2.9446	49.6692		2020/6/9 11:39	2020/5/24 15:40
234	1ºÅ¶ÏÃæ	8.4822	7.6934	5.424	8.9198	2.933	49.6343		2020/6/9 10:09	2020/5/24 12:40
235	1ºÅ¶ÏÃæ	8.4893	7.6968	5.4355	8.9258	3.1634	49.5859		2020/6/9 8:39	2020/5/24 9:40
236	1ºÅ¶ÏÃæ	8.485	7.6968	5.4355	8.925	3.2447	49.5414		2020/6/9 7:09	2020/5/24 6:40
237	1ºÅ¶ÏÃæ	8.4942	7.7053	5.4362	8.9241	3.2892	49.5259		2020/6/9 5:39	2020/5/24 3:40
238	1ºÅ¶ÏÃæ	8.5026	7.712	5.4431	8.9224	3.3105	49.6033		2020/6/9 4:09	2020/5/24 0:40
239	1ºÅ¶ÏÃæ	8.4914	7.7061	5.4431	8.9241	3.3492	49.5878		2020/6/9 2:39	2020/5/23 21:40
240	1ºÅ¶ÏÃæ	8.485	7.6993	5.4278	8.9301	3.2486	49.6208		2020/6/9 1:09	2020/5/23 18:40
241	1ºÅ¶ÏÃæ	8.49	7.7061	5.4316	8.931	3.0491	49.6401		2020/6/8 23:39	2020/5/23 15:40
242	1ºÅ¶ÏÃæ	8.4949	7.7061	5.4401	8.925	2.8652	49.6943		2020/6/8 22:09	2020/5/23 12:40
243	1ºÅ¶ÏÃæ	8.4808	7.7002	5.4355	8.9388	2.6561	49.7156		2020/6/8 20:39	2020/5/23 9:40
244	1ºÅ¶ÏÃæ	8.4618	7.6866	5.424	8.9526	2.42	49.8008		2020/6/8 19:09	2020/5/23 6:40
245	1ºÅ¶ÏÃæ	8.4688	7.6807	5.4171	8.9681	2.2961	49.8473		2020/6/8 17:39	2020/5/23 3:40
246	1ºÅ¶ÏÃæ	8.4603	7.6799	5.414	8.9672	2.2031	49.8047		2020/6/8 16:09	2020/5/23 0:40
247	1ºÅ¶ÏÃæ	8.442	7.657	5.4041	8.9638	2.3716	49.7737		2020/6/8 14:39	2020/5/22 21:40
248	1ºÅ¶ÏÃæ	8.4392	7.6477	5.3849	8.969	2.6484	49.6846		2020/6/8 13:09	2020/5/22 18:40
249	1ºÅ¶ÏÃæ	8.4378	7.646	5.3773	8.9664	2.8691	49.675		2020/6/8 11:39	2020/5/22 15:40
250	1ºÅ¶ÏÃæ	8.4265	7.6392	5.3757	8.9698	3.0162	49.6304		2020/6/8 10:09	2020/5/22 12:40
251	1ºÅ¶ÏÃæ	8.4202	7.6367	5.3711	8.9733	3.173	49.5627		2020/6/8 8:39	2020/5/22 9:40
252	1ºÅ¶ÏÃæ	8.418	7.635	5.3719	8.9784	3.1653	49.5743		2020/6/8 7:09	2020/5/22 6:40
253	1ºÅ¶ÏÃæ	8.4434	7.6519	5.3796	8.9828	3.1537	49.5937		2020/6/8 5:39	2020/5/22 3:40
254	1ºÅ¶ÏÃæ	8.454	7.6714	5.3972	8.9862	3.1518	49.5975		2020/6/8 4:09	2020/5/22 0:40
255	1ºÅ¶ÏÃæ	8.4477	7.6697	5.401	8.9974	3.1343	49.6033		2020/6/8 2:39	2020/5/21 21:40
256	1ºÅ¶ÏÃæ	8.4561	7.6723	5.3964	8.9983	3.0704	49.6459		2020/6/8 1:09	2020/5/21 18:40
257	1ºÅ¶ÏÃæ	8.4632	7.6824	5.3987	8.9836	2.902	49.6343		2020/6/7 23:39	2020/5/21 15:40
258	1ºÅ¶ÏÃæ	8.4596	7.6824	5.4087	8.9922	2.6987	49.6885		2020/6/7 22:09	2020/5/21 12:40
259	1ºÅ¶ÏÃæ	8.435	7.6723	5.4002	8.9905	2.5051	49.7272		2020/6/7 20:39	2020/5/21 9:40
260	1ºÅ¶ÏÃæ	8.4293	7.6553	5.3872	8.9957	2.329	49.7834		2020/6/7 19:09	2020/5/21 6:40
261	1ºÅ¶ÏÃæ	8.4357	7.6528	5.3765	8.9957	2.147	49.8666		2020/6/7 17:39	2020/5/21 0:40
262	1ºÅ¶ÏÃæ	8.4173	7.6392	5.3642	8.9966	2.1276	49.8686		2020/6/7 16:09	2020/5/20 21:40
263	1ºÅ¶ÏÃæ	8.4032	7.6282	5.3535	8.9905	2.0173	49.9034		2020/6/7 14:39	2020/5/20 18:40
264	1ºÅ¶ÏÃæ	8.4089	7.6257	5.3566	8.9845	2.1876	49.8434		2020/6/7 13:09	2020/5/20 15:40
265	1ºÅ¶ÏÃæ	8.4145	7.635	5.3688	8.9784	2.2399	49.8415		2020/6/7 11:39	2020/5/20 12:40
266	1ºÅ¶ÏÃæ	8.4237	7.6435	5.375	8.975	2.3503	49.824		2020/6/7 10:09	2020/5/20 9:40
267	1ºÅ¶ÏÃæ	8.4209	7.646	5.3704	8.9741	2.4587	49.8124		2020/6/7 8:39	2020/5/20 6:40
268	1ºÅ¶ÏÃæ	8.4131	7.6418	5.3673	8.9819	2.387	49.8144		2020/6/7 7:09	2020/5/20 3:40
269	1ºÅ¶ÏÃæ	8.4187	7.6418	5.3742	8.9836	2.2922	49.824		2020/6/7 5:39	2020/5/20 0:40
270	1ºÅ¶ÏÃæ	8.4258	7.6494	5.3742	8.9862	2.1625	49.8221		2020/6/7 4:09	2020/5/19 21:40
271	1ºÅ¶ÏÃæ	8.4032	7.6409	5.3573	8.981	2.0211	49.9015		2020/6/7 2:39	2020/5/19 18:40
272	1ºÅ¶ÏÃæ	8.4046	7.6299	5.3566	8.9776	1.9089	49.9344		2020/6/7 1:09	2020/5/19 15:40
273	1ºÅ¶ÏÃæ	8.4202	7.635	5.3681	8.9776	1.7056	50.0079		2020/6/6 23:39	2020/5/19 12:40
274	1ºÅ¶ÏÃæ	8.4244	7.6485	5.3773	8.9534	1.5062	50.0796		2020/6/6 22:09	2020/5/19 9:40
275	1ºÅ¶ÏÃæ	8.4272	7.6545	5.3719	8.9802	1.2061	50.128		2020/6/6 20:39	2020/5/19 6:40
276	1ºÅ¶ÏÃæ	8.4194	7.6502	5.3734	8.9819	0.9486	50.2286		2020/6/6 19:09	2020/5/19 3:40
277	1ºÅ¶ÏÃæ	8.4364	7.6562	5.3803	8.9741	0.6911	50.2635		2020/6/6 17:39	2020/5/19 0:40
278	1ºÅ¶ÏÃæ	8.4406	7.6629	5.3811	8.9629	0.3794	50.2732		2020/6/6 16:09	2020/5/18 21:40
279	1ºÅ¶ÏÃæ	8.4321	7.6587	5.3757	8.9681	0.4143	50.2074		2020/6/6 14:39	2020/5/18 18:40
280	1ºÅ¶ÏÃæ	8.4328	7.6587	5.3857	8.9681	0.666	50.1512		2020/6/6 13:09	2020/5/18 15:40
281	1ºÅ¶ÏÃæ	8.4484	7.6748	5.4018	8.9646	1.2022	50.037		2020/6/6 11:39	2020/5/18 12:40
282	1ºÅ¶ÏÃæ	8.4618	7.69	5.4048	8.9672	1.9437	49.9421		2020/6/6 10:09	2020/5/18 9:40
283	1ºÅ¶ÏÃæ	8.454	7.6917	5.4033	8.9646	2.3696	49.8589		2020/6/6 8:39	2020/5/18 6:40
284	1ºÅ¶ÏÃæ	8.4568	7.6866	5.4033	8.969	2.4083	49.8395		2020/6/6 7:09	2020/5/18 3:40
285	1ºÅ¶ÏÃæ	8.4653	7.69	5.4117	8.9672	2.2748	49.8124		2020/6/6 5:39	2020/5/18 0:40
286	1ºÅ¶ÏÃæ	8.4646	7.6985	5.4133	8.9759	2.1586	49.8744		2020/6/6 4:09	2020/5/17 21:40
287	1ºÅ¶ÏÃæ	8.4561	7.6951	5.3918	8.9715	1.9669	49.8995		2020/6/6 2:39	2020/5/17 18:40
288	1ºÅ¶ÏÃæ	8.4434	7.6824	5.3849	8.9715	1.785	49.9731		2020/6/6 1:09	2020/5/17 15:40
289	1ºÅ¶ÏÃæ	8.4413	7.6765	5.3849	8.9793	1.5701	50.066		2020/6/5 23:39	2020/5/17 12:40
290	1ºÅ¶ÏÃæ	8.4343	7.6706	5.3719	8.9741	1.3184	50.1183		2020/6/5 22:09	2020/5/17 9:40
291	1ºÅ¶ÏÃæ	8.4159	7.6579	5.3635	8.9741	1.0532	50.2345		2020/6/5 20:39	2020/5/17 6:40
292	1ºÅ¶ÏÃæ	8.399	7.6409	5.3474	8.9802	0.7047	50.3061		2020/6/5 19:09	2020/5/17 3:40
293	1ºÅ¶ÏÃæ	8.4039	7.6358	5.3497	8.981	0.5246	50.3274		2020/6/5 17:39	2020/5/17 0:40
294	1ºÅ¶ÏÃæ	8.3877	7.624	5.3435	8.9819	0.4182	50.2829		2020/6/5 16:09	2020/5/16 21:40
295	1ºÅ¶ÏÃæ	8.4018	7.6291	5.355	8.9776	0.5305	50.159		2020/6/5 14:39	2020/5/16 18:40
296	1ºÅ¶ÏÃæ	8.418	7.646	5.3673	8.9733	0.7376	50.1086		2020/6/5 13:09	2020/5/16 15:40
297	1ºÅ¶ÏÃæ	8.4307	7.6612	5.3819	8.9767	1.3745	49.9692		2020/6/5 11:39	2020/5/16 12:40
298	1ºÅ¶ÏÃæ	8.4427	7.6773	5.391	8.9784	2.1315	49.886		2020/6/5 10:09	2020/5/16 9:40
299	1ºÅ¶ÏÃæ	8.4413	7.6655	5.3865	8.9819	2.5129	49.824		2020/6/5 8:39	2020/5/16 7:31
300	1ºÅ¶ÏÃæ	8.4237	7.657	5.3696	8.9845	2.6407	49.8027		2020/6/5 7:09	2020/5/16 4:31
301	1ºÅ¶ÏÃæ	8.4103	7.6426	5.3642	8.9897	2.4916	49.8105		2020/6/5 5:39	2020/5/16 1:31
302	1ºÅ¶ÏÃæ	8.3849	7.6164	5.3458	8.9879	2.2941	49.8531		2020/6/5 4:09	2020/5/15 22:31
303	1ºÅ¶ÏÃæ	8.3687	7.5893	5.3083	8.9828	2.1025	49.915		2020/6/5 2:39	2020/5/15 19:31
304	1ºÅ¶ÏÃæ	8.3468	7.5791	5.2983	8.9836	1.9263	49.9615		2020/6/5 1:09	2020/5/15 16:31
305	1ºÅ¶ÏÃæ	8.3461	7.5969	5.3029	8.9759	1.7714	50.0138		2020/6/4 23:39	2020/5/15 13:31
306	1ºÅ¶ÏÃæ	8.3524	7.5994	5.3114	8.981	1.4907	50.0815		2020/6/4 22:09	2020/5/15 10:31
307	1ºÅ¶ÏÃæ	8.3553	7.6003	5.3244	8.9853	1.2061	50.1725		2020/6/4 20:39	2020/5/15 7:31
308	1ºÅ¶ÏÃæ	8.3517	7.5944	5.3106	8.9802	0.8518	50.2422		2020/6/4 19:09	2020/5/15 4:31
309	1ºÅ¶ÏÃæ	8.3581	7.6113	5.3213	8.9819	0.6853	50.2712		2020/6/4 17:39	2020/5/15 1:31
310	1ºÅ¶ÏÃæ	8.3701	7.6147	5.3313	8.975	0.5343	50.2112		2020/6/4 16:09	2020/5/14 22:31
311	1ºÅ¶ÏÃæ	8.3623	7.6071	5.3213	8.9802	0.5208	50.1628		2020/6/4 14:39	2020/5/14 19:31
312	1ºÅ¶ÏÃæ	8.3673	7.613	5.3221	8.9776	0.8112	50.1202		2020/6/4 13:09	2020/5/14 16:31
313	1ºÅ¶ÏÃæ	8.3828	7.6282	5.3367	8.9698	1.2816	50.0544		2020/6/4 11:39	2020/5/14 13:31
314	1ºÅ¶ÏÃæ	8.3792	7.6333	5.3435	8.9733	1.8992	50.0002		2020/6/4 10:09	2020/5/14 10:31
315	1ºÅ¶ÏÃæ	8.3905	7.6325	5.3443	8.9741	2.2593	49.9673		2020/6/4 8:39	2020/5/14 7:31
316	1ºÅ¶ÏÃæ	8.3842	7.6333	5.3405	8.9845	2.358	49.9189		2020/6/4 7:09	2020/5/14 4:31
317	1ºÅ¶ÏÃæ	8.3842	7.6392	5.3435	8.9759	2.2651	49.917		2020/6/4 5:39	2020/5/14 1:31
318	1ºÅ¶ÏÃæ	8.3976	7.6426	5.3535	8.9759	2.1373	49.9634		2020/6/4 4:09	2020/5/13 22:31
319	1ºÅ¶ÏÃæ	8.3983	7.6358	5.3428	8.9733	1.9863	49.9983		2020/6/4 2:39	2020/5/13 19:31
320	1ºÅ¶ÏÃæ	8.3785	7.635	5.339	8.9664	1.8605	50.0273		2020/6/4 1:09	2020/5/13 16:31
321	1ºÅ¶ÏÃæ	8.3842	7.6519	5.3512	8.9646	1.7385	50.0718		2020/6/3 23:39	2020/5/13 13:31
322	1ºÅ¶ÏÃæ	8.411	7.6646	5.3642	8.9707	1.572	50.0815		2020/6/3 22:09	2020/5/13 10:31
323	1ºÅ¶ÏÃæ	8.4159	7.6697	5.3704	8.9724	1.2564	50.1473		2020/6/3 20:39	2020/5/13 7:31
324	1ºÅ¶ÏÃæ	8.4202	7.6773	5.3765	8.9776	1.0319	50.2325		2020/6/3 19:09	2020/5/13 4:31
325	1ºÅ¶ÏÃæ	8.4357	7.6926	5.3857	8.9793	0.8286	50.2848		2020/6/3 17:39	2020/5/13 1:31
326	1ºÅ¶ÏÃæ	8.4455	7.6934	5.3964	8.9664	0.6873	50.2519		2020/6/3 16:09	2020/5/12 22:31
327	1ºÅ¶ÏÃæ	8.4469	7.6841	5.3826	8.9629	0.7705	50.1338		2020/6/3 14:39	2020/5/12 19:31
328	1ºÅ¶ÏÃæ	8.4364	7.7002	5.3865	8.9646	0.9544	50.1009		2020/6/3 13:09	2020/5/12 16:31
329	1ºÅ¶ÏÃæ	8.4547	7.7213	5.4064	8.956	1.4094	50.0312		2020/6/3 11:39	2020/5/12 13:31
330	1ºÅ¶ÏÃæ	8.473	7.7247	5.4209	8.9552	2.0715	49.9712		2020/6/3 10:09	2020/5/12 10:31
331	1ºÅ¶ÏÃæ	8.4681	7.7239	5.4148	8.9577	2.5071	49.9131		2020/6/3 8:39	2020/5/12 7:31
332	1ºÅ¶ÏÃæ	8.4674	7.7247	5.414	8.9534	2.662	49.8995		2020/6/3 7:09	2020/5/12 4:31
333	1ºÅ¶ÏÃæ	8.4709	7.7273	5.4156	8.9552	2.6058	49.9034		2020/6/3 5:39	2020/5/12 1:31
334	1ºÅ¶ÏÃæ	8.478	7.7273	5.4179	8.9534	2.509	49.9324		2020/6/3 4:09	2020/5/11 22:31
335	1ºÅ¶ÏÃæ	8.4632	7.7222	5.4071	8.95	2.3929	49.9634		2020/6/3 2:39	2020/5/11 19:31
336	1ºÅ¶ÏÃæ	8.4688	7.7349	5.414	8.9534	2.2786	49.9983		2020/6/3 1:09	2020/5/11 16:31
337	1ºÅ¶ÏÃæ	8.4808	7.7552	5.4286	8.9517	2.1431	50.0351		2020/6/2 23:39	2020/5/11 13:31
338	1ºÅ¶ÏÃæ	8.4998	7.7687	5.4454	8.9414	1.9031	50.097		2020/6/2 22:09	2020/5/11 10:31
339	1ºÅ¶ÏÃæ	8.5076	7.7721	5.4508	8.9483	1.6243	50.1299		2020/6/2 20:39	2020/5/11 7:31
340	1ºÅ¶ÏÃæ	8.5019	7.7755	5.4523	8.95	1.3532	50.1802		2020/6/2 19:09	2020/5/11 4:31
341	1ºÅ¶ÏÃæ	8.521	7.7848	5.4623	8.9508	1.0958	50.2151		2020/6/2 17:39	2020/5/11 1:31
342	1ºÅ¶ÏÃæ	8.521	7.789	5.4722	8.9534	0.8964	50.1299		2020/6/2 16:09	2020/5/10 22:31
343	1ºÅ¶ÏÃæ	8.5337	7.7755	5.4554	8.9526	1.0783	50.0486		2020/6/2 14:39	2020/5/10 19:31
344	1ºÅ¶ÏÃæ	8.5104	7.7755	5.4531	8.9569	1.4617	49.9499		2020/6/2 13:09	2020/5/10 16:31
345	1ºÅ¶ÏÃæ	8.5104	7.7679	5.4523	8.9646	1.9282	49.8724		2020/6/2 11:39	2020/5/10 13:31
346	1ºÅ¶ÏÃæ	8.5034	7.7603	5.4462	8.969	2.3696	49.8008		2020/6/2 10:09	2020/5/10 10:31
347	1ºÅ¶ÏÃæ	8.4864	7.7433	5.4309	8.9741	2.7665	49.7737		2020/6/2 8:39	2020/5/10 7:31
348	1ºÅ¶ÏÃæ	8.4716	7.7349	5.4171	8.9759	3.022	49.7408		2020/6/2 7:09	2020/5/10 4:31
349	1ºÅ¶ÏÃæ	8.4716	7.7298	5.4102	8.9741	3.0085	49.7001		2020/6/2 5:39	2020/5/10 1:31
350	1ºÅ¶ÏÃæ	8.4646	7.7239	5.4156	8.9724	2.9214	49.7369		2020/6/2 4:09	2020/5/9 22:31
351	1ºÅ¶ÏÃæ	8.4589	7.7078	5.3979	8.9793	2.8575	49.7524		2020/6/2 2:39	2020/5/9 19:31
352	1ºÅ¶ÏÃæ	8.4392	7.7095	5.3895	8.9698	2.8207	49.7582		2020/6/2 1:09	2020/5/9 16:31
353	1ºÅ¶ÏÃæ	8.4392	7.7154	5.3956	8.9621	2.7665	49.8008		2020/6/1 23:39	2020/5/9 13:31
354	1ºÅ¶ÏÃæ	8.4462	7.7171	5.4033	8.9646	2.7084	49.8085		2020/6/1 22:09	2020/5/9 10:31
355	1ºÅ¶ÏÃæ	8.4434	7.7095	5.3972	8.9603	2.631	49.8376		2020/6/1 20:39	2020/5/9 7:31
356	1ºÅ¶ÏÃæ	8.4321	7.7137	5.3918	8.9569	2.5593	49.8976		2020/6/1 19:09	2020/5/9 4:31
357	1ºÅ¶ÏÃæ	8.4498	7.7222	5.4002	8.9508	2.5148	49.9015		2020/6/1 17:39	2020/5/9 1:31
358	1ºÅ¶ÏÃæ	8.4498	7.7222	5.401	8.9526	2.5477	49.8802		2020/6/1 16:09	2020/5/8 22:31
359	1ºÅ¶ÏÃæ	8.4519	7.7129	5.3949	8.9517	2.6232	49.8047		2020/6/1 14:39	2020/5/8 19:31
360	1ºÅ¶ÏÃæ	8.4448	7.723	5.3949	8.9414	2.6407	49.8066		2020/6/1 13:09	2020/5/8 16:31
361	1ºÅ¶ÏÃæ	8.4385	7.7366	5.4117	8.9345	2.4645	49.8782		2020/6/1 11:39	2020/5/8 13:31
362	1ºÅ¶ÏÃæ	8.4737	7.7433	5.4186	8.9414	2.6019	49.855		2020/6/1 10:09	2020/5/8 10:31
363	1ºÅ¶ÏÃæ	8.4766	7.7425	5.4225	8.9379	2.6813	49.8318		2020/6/1 8:39	2020/5/8 7:31
364	1ºÅ¶ÏÃæ	8.4625	7.7493	5.4194	8.9388	2.6871	49.8453		2020/6/1 7:09	2020/5/8 4:31
365	1ºÅ¶ÏÃæ	8.4653	7.7543	5.4301	8.937	2.6484	49.8318		2020/6/1 5:39	2020/5/8 1:31
366	1ºÅ¶ÏÃæ	8.4611	7.7425	5.4232	8.9388	2.6058	49.8415		2020/6/1 4:09	2020/5/7 22:31
367	1ºÅ¶ÏÃæ	8.4392	7.7196	5.4033	8.9422	2.5787	49.8705		2020/6/1 2:39	2020/5/7 19:31
368	1ºÅ¶ÏÃæ	8.4216	7.7103	5.3895	8.9431	2.509	49.886		2020/6/1 1:09	2020/5/7 16:31
369	1ºÅ¶ÏÃæ	8.4293	7.7019	5.3803	8.9405	2.4219	49.9324		2020/5/31 23:39	2020/5/7 13:31
370	1ºÅ¶ÏÃæ	8.4307	7.701	5.3895	8.9405	2.2612	49.9847		2020/5/31 22:09	2020/5/7 10:31
371	1ºÅ¶ÏÃæ	8.4244	7.6892	5.3865	8.9595	2.0676	50.0273		2020/5/31 20:39	2020/5/7 7:31
372	1ºÅ¶ÏÃæ	8.4103	7.69	5.3734	8.9586	1.7888	50.0389		2020/5/31 19:09	2020/5/7 4:31
373	1ºÅ¶ÏÃæ	8.406	7.6816	5.3719	8.9595	1.601	50.0505		2020/5/31 17:39	2020/5/7 1:31
374	1ºÅ¶ÏÃæ	8.3877	7.6587	5.3642	8.9621	1.4655	50.0312		2020/5/31 16:09	2020/5/6 22:31
375	1ºÅ¶ÏÃæ	8.3687	7.6545	5.3474	8.9629	1.6978	49.9441		2020/5/31 14:39	2020/5/6 19:31
376	1ºÅ¶ÏÃæ	8.3687	7.6545	5.342	8.9612	2.0037	49.8337		2020/5/31 13:09	2020/5/6 16:31
377	1ºÅ¶ÏÃæ	8.3673	7.6418	5.3313	8.9586	2.3251	49.7872		2020/5/31 11:39	2020/5/6 13:31
378	1ºÅ¶ÏÃæ	8.3531	7.6553	5.329	8.9586	2.6136	49.6885		2020/5/31 10:09	2020/5/6 10:31
379	1ºÅ¶ÏÃæ	8.3807	7.6621	5.3336	8.9612	2.9078	49.6208		2020/5/31 8:39	2020/5/6 7:31
380	1ºÅ¶ÏÃæ	8.3785	7.679	5.3374	8.9621	3.0317	49.5762		2020/5/31 7:09	2020/5/6 4:31
381	1ºÅ¶ÏÃæ	8.3969	7.6866	5.3458	8.9664	3.0859	49.5937		2020/5/31 5:39	2020/5/6 1:31
382	1ºÅ¶ÏÃæ	8.387	7.6866	5.3535	8.9741	3.0995	49.6149		2020/5/31 4:09	2020/5/5 22:31
383	1ºÅ¶ÏÃæ	8.4089	7.6968	5.3573	8.9681	3.1053	49.6846		2020/5/31 2:39	2020/5/5 19:31
384	1ºÅ¶ÏÃæ	8.4194	7.7163	5.3635	8.9612	3.0375	49.7195		2020/5/31 1:09	2020/5/5 16:31
385	1ºÅ¶ÏÃæ	8.4364	7.7239	5.3773	8.9595	2.8865	49.7253		2020/5/30 23:39	2020/5/5 13:31
386	1ºÅ¶ÏÃæ	8.435	7.723	5.4002	8.9612	2.7781	49.7814		2020/5/30 22:09	2020/5/5 10:31
387	1ºÅ¶ÏÃæ	8.43	7.723	5.3903	8.9638	2.6484	49.8144		2020/5/30 20:39	2020/5/5 7:31
388	1ºÅ¶ÏÃæ	8.4399	7.7349	5.3918	8.9672	2.478	49.8492		2020/5/30 19:09	2020/5/5 4:31
389	1ºÅ¶ÏÃæ	8.4512	7.7332	5.4002	8.9759	2.3445	49.8628		2020/5/30 17:39	2020/5/5 1:31
390	1ºÅ¶ÏÃæ	8.4427	7.7256	5.4079	8.9776	2.1044	49.9111		2020/5/30 16:09	2020/5/4 22:31
391	1ºÅ¶ÏÃæ	8.4392	7.734	5.391	8.9759	2.0986	49.915		2020/5/30 14:39	2020/5/4 19:31
392	1ºÅ¶ÏÃæ	8.4533	7.751	5.3949	8.981	2.4645	49.8705		2020/5/30 13:09	2020/5/4 16:31
393	1ºÅ¶ÏÃæ	8.4582	7.7594	5.4087	8.9853	2.5381	49.8531		2020/5/30 11:39	2020/5/4 13:31
394	1ºÅ¶ÏÃæ	8.4632	7.7586	5.4248	9	2.5032	49.8569		2020/5/30 10:09	2020/5/4 10:31
395	1ºÅ¶ÏÃæ	8.4589	7.7543	5.4232	8.9888	2.6929	49.8182		2020/5/30 8:39	2020/5/4 7:31
396	1ºÅ¶ÏÃæ	8.4533	7.7594	5.4179	8.9853	2.8536	49.7621		2020/5/30 7:09	2020/5/4 4:31
397	1ºÅ¶ÏÃæ	8.4589	7.7543	5.4232	8.9922	2.8594	49.7814		2020/5/30 5:39	2020/5/4 1:31
398	1ºÅ¶ÏÃæ	8.4603	7.7408	5.4248	8.981	2.7742	49.8047		2020/5/30 4:09	2020/5/3 22:31
399	1ºÅ¶ÏÃæ	8.4484	7.7433	5.4117	8.9905	2.6949	49.8434		2020/5/30 2:39	2020/5/3 19:31
400	1ºÅ¶ÏÃæ	8.4462	7.7433	5.4064	8.9853	2.5748	49.886		2020/5/30 1:09	2020/5/3 16:31
401	1ºÅ¶ÏÃæ	8.4554	7.7425	5.4094	8.9845	2.4625	49.9266		2020/5/29 23:39	2020/5/3 13:31
402	1ºÅ¶ÏÃæ	8.4512	7.7307	5.4125	8.9759	2.3716	49.9557		2020/5/29 22:09	2020/5/3 10:31
403	1ºÅ¶ÏÃæ	8.43	7.7239	5.4071	8.9802	2.2051	49.9983		2020/5/29 20:39	2020/5/3 7:31
404	1ºÅ¶ÏÃæ	8.4272	7.7196	5.4018	8.9828	1.9631	50.0602		2020/5/29 19:09	2020/5/3 4:31
405	1ºÅ¶ÏÃæ	8.4082	7.6985	5.3903	8.9871	1.7095	50.097		2020/5/29 17:39	2020/5/3 1:31
406	1ºÅ¶ÏÃæ	8.3919	7.6816	5.3788	8.9819	1.4462	50.0815		2020/5/29 16:09	2020/5/2 22:31
407	1ºÅ¶ÏÃæ	8.3799	7.6866	5.3826	8.9784	1.4868	50.0583		2020/5/29 14:39	2020/5/2 21:40
408	1ºÅ¶ÏÃæ	8.387	7.6985	5.3543	8.9819	1.6765	49.9886		2020/5/29 13:09	2020/5/2 18:40
409	1ºÅ¶ÏÃæ	8.4018	7.701	5.3497	8.9776	2.0211	49.9886		2020/5/29 11:39	2020/5/2 15:40
410	1ºÅ¶ÏÃæ	8.3997	7.6951	5.3635	8.9698	2.1683	49.9595		2020/5/29 10:09	2020/5/2 12:40
411	1ºÅ¶ÏÃæ	8.3912	7.6985	5.3681	8.9707	2.3735	49.9595		2020/5/29 8:39	2020/5/2 9:40
412	1ºÅ¶ÏÃæ	8.4025	7.7103	5.3627	8.9698	2.4955	49.9073		2020/5/29 7:09	2020/5/2 6:40
413	1ºÅ¶ÏÃæ	8.4096	7.7095	5.3604	8.969	2.4703	49.915		2020/5/29 5:39	2020/5/2 3:40
414	1ºÅ¶ÏÃæ	8.4004	7.7061	5.3734	8.9681	2.4142	49.9654		2020/5/29 4:09	2020/5/2 0:40
415	1ºÅ¶ÏÃæ	8.411	7.7213	5.3811	8.9707	2.2999	49.9421		2020/5/29 2:39	2020/5/1 21:40
416	1ºÅ¶ÏÃæ	8.4251	7.7357	5.3681	8.9621	2.2147	49.9983		2020/5/29 1:09	2020/5/1 18:40
417	1ºÅ¶ÏÃæ	8.4505	7.7374	5.3742	8.9569	2.0908	50.0176		2020/5/28 23:39	2020/5/1 15:40
418	1ºÅ¶ÏÃæ	8.4371	7.7298	5.3949	8.9603	1.8837	50.0796		2020/5/28 22:09	2020/5/1 12:40
419	1ºÅ¶ÏÃæ	8.4336	7.7315	5.4025	8.9629	1.6456	50.157		2020/5/28 20:39	2020/5/1 9:40
420	1ºÅ¶ÏÃæ	8.4293	7.7383	5.3949	8.9621	1.4036	50.188		2020/5/28 19:09	2020/5/1 6:40
421	1ºÅ¶ÏÃæ	8.4455	7.7366	5.3926	8.9629	1.0512	50.2093		2020/5/28 17:39	2020/5/1 3:40
422	1ºÅ¶ÏÃæ	8.43	7.7332	5.3972	8.9595	1.0996	50.1299		2020/5/28 16:09	2020/5/1 0:40
423	1ºÅ¶ÏÃæ	8.4328	7.7484	5.4041	8.9569	1.299	50.0641		2020/5/28 14:39	2020/4/30 21:40
424	1ºÅ¶ÏÃæ	8.4498	7.7645	5.3895	8.9474	1.2564	50.0157		2020/5/28 13:09	2020/4/30 18:40
425	1ºÅ¶ÏÃæ	8.4568	7.7628	5.3987	8.9439	1.663	49.9673		2020/5/28 11:39	2020/4/30 15:40
426	1ºÅ¶ÏÃæ	8.4582	7.751	5.4186	8.9422	2.176	49.9324		2020/5/28 10:09	2020/4/30 12:40
427	1ºÅ¶ÏÃæ	8.4582	7.7501	5.4255	8.9414	2.5129	49.8976		2020/5/28 8:39	2020/4/30 9:40
428	1ºÅ¶ÏÃæ	8.4434	7.7518	5.4148	8.937	2.6465	49.8531		2020/5/28 7:09	2020/4/30 6:40
429	1ºÅ¶ÏÃæ	8.4498	7.7459	5.4102	8.9405	2.5477	49.8666		2020/5/28 5:39	2020/4/30 3:40
430	1ºÅ¶ÏÃæ	8.4364	7.7323	5.4171	8.9422	2.5168	49.8686		2020/5/28 4:09	2020/4/30 0:40
431	1ºÅ¶ÏÃæ	8.4265	7.7366	5.4148	8.937	2.4529	49.8937		2020/5/28 2:39	2020/4/29 21:40
432	1ºÅ¶ÏÃæ	8.442	7.7433	5.3926	8.9336	2.3987	49.9557		2020/5/28 1:09	2020/4/29 18:40
433	1ºÅ¶ÏÃæ	8.4343	7.7442	5.388	8.9388	2.2883	49.9983		2020/5/27 23:39	2020/4/29 15:40
434	1ºÅ¶ÏÃæ	8.4307	7.7357	5.401	8.937	2.1586	50.0021		2020/5/27 22:09	2020/4/29 12:40
435	1ºÅ¶ÏÃæ	8.4336	7.74	5.4079	8.9388	1.9515	50.0079		2020/5/27 20:39	2020/4/29 9:40
436	1ºÅ¶ÏÃæ	8.4343	7.7501	5.3933	8.9414	1.7037	50.0486		2020/5/27 19:09	2020/4/29 6:40
437	1ºÅ¶ÏÃæ	8.4469	7.7518	5.3933	8.9379	1.4713	50.0292		2020/5/27 17:39	2020/4/29 3:40
438	1ºÅ¶ÏÃæ	8.4441	7.745	5.401	8.937	1.3339	50.0273		2020/5/27 16:09	2020/4/29 0:40
439	1ºÅ¶ÏÃæ	8.4441	7.7552	5.4148	8.9336	1.421	49.9402		2020/5/27 14:39	2020/4/28 21:40
440	1ºÅ¶ÏÃæ	8.4568	7.7772	5.3979	8.9336	1.6533	49.8686		2020/5/27 13:09	2020/4/28 18:40
441	1ºÅ¶ÏÃæ	8.4653	7.7848	5.4033	8.9336	1.936	49.8279		2020/5/27 11:39	2020/4/28 15:40
442	1ºÅ¶ÏÃæ	8.4857	7.7857	5.4186	8.9362	2.3251	49.7969		2020/5/27 10:09	2020/4/28 12:40
443	1ºÅ¶ÏÃæ	8.4794	7.7967	5.4309	8.9379	2.6581	49.7737		2020/5/27 8:39	2020/4/28 9:40
444	1ºÅ¶ÏÃæ	8.5034	7.8085	5.4347	8.9379	2.8207	49.7388		2020/5/27 7:09	2020/4/28 6:40
445	1ºÅ¶ÏÃæ	8.4984	7.8136	5.4401	8.937	2.7316	49.7524		2020/5/27 5:39	2020/4/28 3:40
446	1ºÅ¶ÏÃæ	8.4984	7.8187	5.4516	8.9431	2.6736	49.7892		2020/5/27 4:09	2020/4/28 0:40
447	1ºÅ¶ÏÃæ	8.5132	7.8364	5.4592	8.937	2.6136	49.8008		2020/5/27 2:39	2020/4/27 21:40
448	1ºÅ¶ÏÃæ	8.5259	7.8474	5.4592	8.9353	2.5264	49.8337		2020/5/27 1:09	2020/4/27 18:40
449	1ºÅ¶ÏÃæ	8.5393	7.8491	5.4722	8.9353	2.4703	49.8899		2020/5/26 23:39	2020/4/27 15:40
450	1ºÅ¶ÏÃæ	8.5308	7.8356	5.496	8.9388	2.3677	49.9073		2020/5/26 22:09	2020/4/27 12:40
451	1ºÅ¶ÏÃæ	8.5196	7.8305	5.5029	8.9396	2.2748	49.9073		2020/5/26 20:39	2020/4/27 9:40
452	1ºÅ¶ÏÃæ	8.5132	7.8263	5.4929	8.9379	1.8934	49.8453		2020/5/26 16:40	2020/4/27 6:40
453	1ºÅ¶ÏÃæ	8.5125	7.8153	5.4853	8.9388	1.7288	49.8124		2020/5/26 15:10	2020/4/27 3:40
454	1ºÅ¶ÏÃæ	8.4956	7.8093	5.4807	8.9405	1.8295	49.7795		2020/5/26 13:40	2020/4/27 0:40
455	1ºÅ¶ÏÃæ	8.4914	7.8144	5.4776	8.9379	2.0579	49.7137		2020/5/26 12:10	2020/4/26 21:40
456	1ºÅ¶ÏÃæ	8.5012	7.822	5.45	8.9388	2.3619	49.7137		2020/5/26 10:40	2020/4/26 18:40
457	1ºÅ¶ÏÃæ	8.5069	7.8203	5.4508	8.937	2.6542	49.6653		2020/5/26 9:10	2020/4/26 15:40
458	1ºÅ¶ÏÃæ	8.5019	7.8093	5.4615	8.9388	2.9504	49.6188		2020/5/26 7:40	2020/4/26 12:40
459	1ºÅ¶ÏÃæ	8.4956	7.8119	5.4738	8.9414	3.0337	49.6382		2020/5/26 6:10	2020/4/26 9:40
460	1ºÅ¶ÏÃæ	8.4977	7.8153	5.4592	8.9422	3.0685	49.6769		2020/5/26 4:40	2020/4/26 6:40
461	1ºÅ¶ÏÃæ	8.5005	7.8144	5.4569	8.9422	3.0201	49.6866		2020/5/26 3:10	2020/4/26 3:40
462	1ºÅ¶ÏÃæ	8.4871	7.8068	5.4592	8.9457	2.9233	49.675		2020/5/26 1:40	2020/4/26 0:40
463	1ºÅ¶ÏÃæ	8.4808	7.8127	5.4692	8.9422	2.7955	49.7098		2020/5/26 0:10	2020/4/25 21:40
464	1ºÅ¶ÏÃæ	8.4963	7.817	5.4454	8.9405	2.7297	49.7853		2020/5/25 22:40	2020/4/25 18:40
465	1ºÅ¶ÏÃæ	8.5048	7.8178	5.4416	8.9474	2.6329	49.7853		2020/5/25 21:10	2020/4/25 15:40
466	1ºÅ¶ÏÃæ	8.497	7.8009	5.4607	8.9448	2.4625	49.8085		2020/5/25 19:40	2020/4/25 12:40
467	1ºÅ¶ÏÃæ	8.4618	7.7941	5.4692	8.9465	2.327	49.8492		2020/5/25 18:10	2020/4/25 9:40
468	1ºÅ¶ÏÃæ	8.4737	7.7933	5.4615	8.9448	2.2109	49.8027		2020/5/25 16:40	2020/4/25 6:40
469	1ºÅ¶ÏÃæ	8.4815	7.7873	5.4355	8.9362	2.236	49.8415		2020/5/25 15:10	2020/4/25 3:40
470	1ºÅ¶ÏÃæ	8.4653	7.7857	5.4347	8.9379	2.3658	49.7388		2020/5/25 13:40	2020/4/25 0:40
471	1ºÅ¶ÏÃæ	8.4618	7.8051	5.4293	8.9353	2.1392	49.7311		2020/5/25 12:10	2020/4/24 21:40
472	1ºÅ¶ÏÃæ	8.4871	7.8229	5.4156	8.9345	2.3948	49.7137		2020/5/25 10:40	2020/4/24 18:40
473	1ºÅ¶ÏÃæ	8.509	7.833	5.4301	8.9138	2.7375	49.6227		2020/5/25 9:10	2020/4/24 15:40
474	1ºÅ¶ÏÃæ	8.5097	7.8296	5.45	8.9362	2.9523	49.5917		2020/5/25 7:40	2020/4/24 12:40
475	1ºÅ¶ÏÃæ	8.5076	7.8364	5.4638	8.937	3.0066	49.6246		2020/5/25 6:10	2020/4/24 9:40
476	1ºÅ¶ÏÃæ	8.5294	7.8466	5.4669	8.9293	3.0491	49.6517		2020/5/25 4:40	2020/4/24 6:40
477	1ºÅ¶ÏÃæ	8.5259	7.8449	5.4707	8.9319	2.9717	49.6672		2020/5/25 3:10	2020/4/24 3:40
478	1ºÅ¶ÏÃæ	8.5231	7.8474	5.4784	8.9362	2.871	49.7253		2020/5/25 1:40	2020/4/24 0:40
479	1ºÅ¶ÏÃæ	8.5224	7.8567	5.4784	8.9327	2.8149	49.7311		2020/5/25 0:10	2020/4/23 21:40
480	1ºÅ¶ÏÃæ	8.5294	7.8703	5.4738	8.9319	2.7355	49.7447		2020/5/24 22:40	2020/4/23 18:40
481	1ºÅ¶ÏÃæ	8.5421	7.8703	5.4799	8.9345	2.691	49.7853		2020/5/24 21:10	2020/4/23 15:40
482	1ºÅ¶ÏÃæ	8.5365	7.8593	5.4983	8.9362	2.631	49.7698		2020/5/24 19:40	2020/4/23 12:40
483	1ºÅ¶ÏÃæ	8.5301	7.8609	5.5136	8.9362	2.5555	49.7737		2020/5/24 18:10	2020/4/23 9:40
484	1ºÅ¶ÏÃæ	8.5344	7.8626	5.4929	8.937	2.5129	49.766		2020/5/24 16:40	2020/4/23 6:40
485	1ºÅ¶ÏÃæ	8.5323	7.8567	5.4914	8.9353	2.2825	49.8279		2020/5/24 15:10	2020/4/23 3:40
486	1ºÅ¶ÏÃæ	8.521	7.8466	5.4998	8.9345	2.327	49.8163		2020/5/24 13:40	2020/4/23 0:40
487	1ºÅ¶ÏÃæ	8.5146	7.8491	5.5036	8.937	2.8072	49.7292		2020/5/24 12:10	2020/4/22 21:40
488	1ºÅ¶ÏÃæ	8.5125	7.8542	5.4753	8.9353	2.8188	49.766		2020/5/24 10:40	2020/4/22 18:40
489	1ºÅ¶ÏÃæ	8.5245	7.8432	5.4738	8.9388	2.8362	49.7524		2020/5/24 9:10	2020/4/22 15:40
490	1ºÅ¶ÏÃæ	8.5132	7.8373	5.4807	8.9439	2.9756	49.7079		2020/5/24 7:40	2020/4/22 12:40
491	1ºÅ¶ÏÃæ	8.5111	7.8457	5.4761	8.9448	3.0646	49.6827		2020/5/24 6:10	2020/4/22 9:40
492	1ºÅ¶ÏÃæ	8.521	7.85	5.4692	8.9465	2.9485	49.6924		2020/5/24 4:40	2020/4/22 6:40
493	1ºÅ¶ÏÃæ	8.5139	7.8508	5.4745	8.9448	2.8381	49.7292		2020/5/24 3:10	2020/4/22 3:40
494	1ºÅ¶ÏÃæ	8.5273	7.8381	5.4883	8.9465	2.7355	49.764		2020/5/24 1:40	2020/4/22 0:40
495	1ºÅ¶ÏÃæ	8.5076	7.8432	5.496	8.9491	2.6871	49.7969		2020/5/24 0:10	2020/4/21 21:40
496	1ºÅ¶ÏÃæ	8.5139	7.8533	5.4722	8.9483	2.6136	49.8202		2020/5/23 22:40	2020/4/21 18:40
497	1ºÅ¶ÏÃæ	8.5196	7.8508	5.4707	8.9543	2.5342	49.8279		2020/5/23 21:10	2020/4/21 15:40
498	1ºÅ¶ÏÃæ	8.5273	7.8364	5.4853	8.9577	2.4296	49.8492		2020/5/23 19:40	2020/4/21 12:40
499	1ºÅ¶ÏÃæ	8.5111	7.8406	5.4853	8.9603	2.238	49.8763		2020/5/23 18:10	2020/4/21 9:40
500	1ºÅ¶ÏÃæ	8.4977	7.8381	5.4776	8.9595	2.1199	49.8589		2020/5/23 16:40	2020/4/21 6:40
501	1ºÅ¶ÏÃæ	8.5076	7.8322	5.4791	8.9629	2.1915	49.8124		2020/5/23 15:10	2020/4/21 3:40
502	1ºÅ¶ÏÃæ	8.4836	7.822	5.4761	8.9707	2.3619	49.7505		2020/5/23 13:40	2020/4/21 0:40
503	1ºÅ¶ÏÃæ	8.4921	7.8263	5.473	8.9655	2.4103	49.7137		2020/5/23 12:10	2020/4/20 21:40
504	1ºÅ¶ÏÃæ	8.4956	7.8381	5.4539	8.9698	2.6949	49.6421		2020/5/23 10:40	2020/4/20 18:40
505	1ºÅ¶ÏÃæ	8.5097	7.8381	5.4569	8.9621	2.8885	49.6033		2020/5/23 9:10	2020/4/20 15:40
506	1ºÅ¶ÏÃæ	8.5019	7.8356	5.4707	8.9672	3.0007	49.5549		2020/5/23 7:40	2020/4/20 12:40
507	1ºÅ¶ÏÃæ	8.4998	7.8415	5.4791	8.9664	3.0201	49.5511		2020/5/23 6:10	2020/4/20 9:40
508	1ºÅ¶ÏÃæ	8.509	7.8373	5.4784	8.9586	3.0104	49.5878		2020/5/23 4:40	2020/4/20 6:40
509	1ºÅ¶ÏÃæ	8.5097	7.8271	5.4845	8.9638	2.9543	49.6169		2020/5/23 3:10	2020/4/20 3:40
510	1ºÅ¶ÏÃæ	8.4857	7.8077	5.4814	8.9526	2.8962	49.6537		2020/5/23 1:40	2020/4/20 0:40
511	1ºÅ¶ÏÃæ	8.4744	7.7983	5.4707	8.956	2.8362	49.6885		2020/5/23 0:10	2020/4/19 21:40
512	1ºÅ¶ÏÃæ	8.4646	7.7967	5.4477	8.9526	2.7375	49.6904		2020/5/22 22:40	2020/4/19 18:40
513	1ºÅ¶ÏÃæ	8.4611	7.7831	5.437	8.9483	2.6832	49.7156		2020/5/22 21:10	2020/4/19 15:40
514	1ºÅ¶ÏÃæ	8.4385	7.7645	5.437	8.9517	2.6213	49.7505		2020/5/22 19:40	2020/4/19 12:40
515	1ºÅ¶ÏÃæ	8.4159	7.7501	5.4309	8.9508	2.5477	49.7466		2020/5/22 18:10	2020/4/19 9:40
516	1ºÅ¶ÏÃæ	8.4194	7.7594	5.4071	8.9491	2.5865	49.7718		2020/5/22 16:40	2020/4/19 6:40
517	1ºÅ¶ÏÃæ	8.4314	7.7628	5.3979	8.9431	2.8497	49.7292		2020/5/22 15:10	2020/4/19 3:40
518	1ºÅ¶ÏÃæ	8.4314	7.7586	5.4355	8.9448	2.6465	49.7892		2020/5/22 13:40	2020/4/19 0:40
519	1ºÅ¶ÏÃæ	8.4336	7.7696	5.4347	8.9474	2.6019	49.8318		2020/5/22 12:10	2020/4/18 21:40
520	1ºÅ¶ÏÃæ	8.4427	7.7848	5.4339	8.9474	2.6194	49.8105		2020/5/22 10:40	2020/4/18 18:40
521	1ºÅ¶ÏÃæ	8.4533	7.7848	5.4339	8.9439	2.8594	49.7718		2020/5/22 9:10	2020/4/18 15:40
522	1ºÅ¶ÏÃæ	8.4427	7.7806	5.4316	8.9595	2.9795	49.7679		2020/5/22 7:40	2020/4/18 12:40
523	1ºÅ¶ÏÃæ	8.4561	7.7907	5.4301	8.9586	2.9252	49.7214		2020/5/22 6:10	2020/4/18 9:40
524	1ºÅ¶ÏÃæ	8.4646	7.806	5.4293	8.9621	2.842	49.7718		2020/5/22 4:40	2020/4/18 6:40
525	1ºÅ¶ÏÃæ	8.4801	7.8	5.4286	8.9552	2.6813	49.766		2020/5/22 3:10	2020/4/18 3:40
526	1ºÅ¶ÏÃæ	8.4653	7.7907	5.4263	8.9586	2.5381	49.8395		2020/5/22 1:40	2020/4/18 0:40
527	1ºÅ¶ÏÃæ	8.4589	7.8068	5.4225	8.9672	2.4219	49.8492		2020/5/22 0:10	2020/4/17 21:40
528	1ºÅ¶ÏÃæ	8.4709	7.8246	5.4202	8.9655	2.2593	49.886		2020/5/21 22:40	2020/4/17 18:40
529	1ºÅ¶ÏÃæ	8.4893	7.833	5.4202	8.9741	2.0831	49.9692		2020/5/21 21:10	2020/4/17 15:40
530	1ºÅ¶ÏÃæ	8.4921	7.833	5.4194	8.9759	1.8488	50.0544		2020/5/21 19:40	2020/4/17 12:40
531	1ºÅ¶ÏÃæ	8.4921	7.8398	5.4209	8.975	1.6243	50.0873		2020/5/21 18:10	2020/4/17 9:40
532	1ºÅ¶ÏÃæ	8.4984	7.8339	5.4194	8.9724	1.4074	50.0563		2020/5/21 16:40	2020/4/17 6:40
533	1ºÅ¶ÏÃæ	8.5069	7.8296	5.4194	8.969	1.4597	50.0525		2020/5/21 15:10	2020/4/17 3:40
534	1ºÅ¶ÏÃæ	8.4864	7.817	5.424	8.969	1.6959	49.917		2020/5/21 13:40	2020/4/17 0:40
535	1ºÅ¶ÏÃæ	8.4808	7.8161	5.4309	8.969	2.1586	49.8473		2020/5/21 12:10	2020/4/16 21:40
536	1ºÅ¶ÏÃæ	8.4794	7.8237	5.4309	8.9629	2.6097	49.824		2020/5/21 10:40	2020/4/16 18:40
537	1ºÅ¶ÏÃæ	8.4829	7.8119	5.4301	8.9646	2.7975	49.764		2020/5/21 9:10	2020/4/16 15:40
538	1ºÅ¶ÏÃæ	8.4695	7.7967	5.4293	8.9646	2.8226	49.733		2020/5/21 7:40	2020/4/16 12:40
539	1ºÅ¶ÏÃæ	8.4596	7.7873	5.4324	8.9672	2.6852	49.7505		2020/5/21 6:10	2020/4/16 9:40
540	1ºÅ¶ÏÃæ	8.454	7.7899	5.4393	8.9698	2.4819	49.8027		2020/5/21 4:40	2020/4/16 6:40
541	1ºÅ¶ÏÃæ	8.4462	7.7814	5.437	8.9672	2.3019	49.8492		2020/5/21 3:10	2020/4/16 3:40
542	1ºÅ¶ÏÃæ	8.4413	7.7653	5.4378	8.9603	2.1625	49.9131		2020/5/21 1:40	2020/4/16 0:40
543	1ºÅ¶ÏÃæ	8.4272	7.7687	5.4355	8.9603	2.0308	49.9673		2020/5/21 0:10	2020/4/15 21:40
544	1ºÅ¶ÏÃæ	8.4321	7.767	5.4355	8.9681	1.8276	50.0409		2020/5/20 22:40	2020/4/15 18:40
545	1ºÅ¶ÏÃæ	8.423	7.7687	5.4347	8.9508	1.5739	50.0854		2020/5/20 21:10	2020/4/15 15:40
546	1ºÅ¶ÏÃæ	8.4173	7.7484	5.4355	8.9784	1.3126	50.1744		2020/5/20 19:40	2020/4/15 12:40
547	1ºÅ¶ÏÃæ	8.4039	7.7467	5.4401	8.9759	1.0996	50.219		2020/5/20 18:10	2020/4/15 9:40
548	1ºÅ¶ÏÃæ	8.4046	7.7552	5.4477	8.9733	0.8925	50.2132		2020/5/20 16:40	2020/4/15 6:40
549	1ºÅ¶ÏÃæ	8.4145	7.7552	5.45	8.9715	0.7879	50.1299		2020/5/20 15:10	2020/4/15 3:40
550	1ºÅ¶ÏÃæ	8.4046	7.745	5.4462	8.9638	1.1093	49.9886		2020/5/20 13:40	2020/4/15 0:40
551	1ºÅ¶ÏÃæ	8.4018	7.7484	5.4531	8.9646	1.6417	49.8976		2020/5/20 12:10	2020/4/14 21:40
552	1ºÅ¶ÏÃæ	8.4068	7.7577	5.4562	8.9621	2.2089	49.8492		2020/5/20 10:40	2020/4/14 18:40
553	1ºÅ¶ÏÃæ	8.4202	7.7586	5.4554	8.9586	2.6716	49.8337		2020/5/20 9:10	2020/4/14 15:40
554	1ºÅ¶ÏÃæ	8.4223	7.756	5.4516	8.9595	2.8207	49.7756		2020/5/20 7:40	2020/4/14 12:40
555	1ºÅ¶ÏÃæ	8.4131	7.7628	5.4516	8.9612	2.7762	49.766		2020/5/20 6:10	2020/4/14 9:40
556	1ºÅ¶ÏÃæ	8.43	7.7747	5.4523	8.9819	2.6039	49.7795		2020/5/20 4:40	2020/4/14 6:40
557	1ºÅ¶ÏÃæ	8.4455	7.7823	5.4523	8.9543	2.4064	49.8298		2020/5/20 3:10	2020/4/14 3:40
558	1ºÅ¶ÏÃæ	8.4279	7.7789	5.4516	8.9543	2.2651	49.8589		2020/5/20 1:40	2020/4/14 0:40
559	1ºÅ¶ÏÃæ	8.4321	7.7882	5.4516	8.9603	2.0502	49.9324		2020/5/20 0:10	2020/4/13 21:40
560	1ºÅ¶ÏÃæ	8.4505	7.8102	5.4508	8.9595	1.814	50.0021		2020/5/19 22:40	2020/4/13 18:40
561	1ºÅ¶ÏÃæ	8.4695	7.8187	5.45	8.9526	1.543	50.066		2020/5/19 21:10	2020/4/13 15:40
562	1ºÅ¶ÏÃæ	8.4773	7.8203	5.4485	8.9586	1.1674	50.1899		2020/5/19 19:40	2020/4/13 12:40
563	1ºÅ¶ÏÃæ	8.485	7.8356	5.4477	8.9526	0.7666	50.2693		2020/5/19 18:10	2020/4/13 9:40
564	1ºÅ¶ÏÃæ	8.4963	7.8516	5.4477	8.9534	0.6776	50.2345		2020/5/19 16:40	2020/4/13 6:40
565	1ºÅ¶ÏÃæ	8.5104	7.8601	5.4477	8.9526	0.8344	50.1125		2020/5/19 15:10	2020/4/13 3:40
566	1ºÅ¶ÏÃæ	8.5153	7.8609	5.45	8.9448	1.0048	50.0234		2020/5/19 13:40	2020/4/13 0:40
567	1ºÅ¶ÏÃæ	8.5167	7.8787	5.4516	8.9439	1.5255	49.9131		2020/5/19 12:10	2020/4/12 21:40
568	1ºÅ¶ÏÃæ	8.5379	7.8973	5.4539	8.9414	2.1876	49.8628		2020/5/19 10:40	2020/4/12 18:40
569	1ºÅ¶ÏÃæ	8.5316	7.8982	5.4607	8.9388	2.7181	49.8027		2020/5/19 9:10	2020/4/12 15:40
570	1ºÅ¶ÏÃæ	8.5344	7.8922	5.4699	8.9465	2.9349	49.7466		2020/5/19 7:40	2020/4/12 12:40
571	1ºÅ¶ÏÃæ	8.5337	7.8956	5.509	8.9457	2.9717	49.7408		2020/5/19 6:10	2020/4/12 9:40
572	1ºÅ¶ÏÃæ	8.5421	7.9032	5.5098	8.9483	2.8594	49.7698		2020/5/19 4:40	2020/4/12 6:40
573	1ºÅ¶ÏÃæ	8.5471	7.9032	5.5082	8.9396	2.7413	49.8047		2020/5/19 3:10	2020/4/12 3:40
574	1ºÅ¶ÏÃæ	8.5464	7.8906	5.5075	8.9353	2.6252	49.8356		2020/5/19 1:40	2020/4/12 0:40
575	1ºÅ¶ÏÃæ	8.5407	7.9032	5.5075	8.9388	2.5206	49.9053		2020/5/19 0:10	2020/4/11 21:40
576	1ºÅ¶ÏÃæ	8.5541	7.9168	5.5021	8.9457	2.3754	49.9402		2020/5/18 22:40	2020/4/11 15:40
577	1ºÅ¶ÏÃæ	8.559	7.9168	5.4562	8.9414	2.1702	50.0312		2020/5/18 21:10	2020/4/11 12:40
578	1ºÅ¶ÏÃæ	8.5562	7.9083	5.4569	8.9457	1.8217	50.0989		2020/5/18 19:40	2020/4/11 9:40
579	1ºÅ¶ÏÃæ	8.5534	7.9024	5.4562	8.95	1.5101	50.126		2020/5/18 18:10	2020/4/11 6:40
580	1ºÅ¶ÏÃæ	8.5499	7.9108	5.4508	8.9517	1.421	50.0389		2020/5/18 16:40	2020/4/11 3:40
581	1ºÅ¶ÏÃæ	8.5604	7.91	5.4447	8.9491	1.5546	49.9479		2020/5/18 15:10	2020/4/11 0:40
582	1ºÅ¶ÏÃæ	8.54	7.8931	5.4531	8.9534	1.814	49.8492		2020/5/18 13:40	2020/4/10 21:40
583	1ºÅ¶ÏÃæ	8.5344	7.8914	5.4623	8.9526	2.2748	49.7582		2020/5/18 12:10	2020/4/10 18:40
584	1ºÅ¶ÏÃæ	8.5386	7.8982	5.4562	8.9586	2.7007	49.7059		2020/5/18 10:40	2020/4/10 15:40
585	1ºÅ¶ÏÃæ	8.5407	7.8846	5.45	8.9646	3.0007	49.6188		2020/5/18 9:10	2020/4/10 12:40
586	1ºÅ¶ÏÃæ	8.5273	7.8694	5.447	8.9646	3.1808	49.5549		2020/5/18 7:40	2020/4/10 9:40
587	1ºÅ¶ÏÃæ	8.5245	7.8567	5.4508	8.9759	3.2834	49.5549		2020/5/18 6:10	2020/4/10 6:40
588	1ºÅ¶ÏÃæ	8.4942	7.85	5.4531	8.9862	3.3841	49.5898		2020/5/18 4:40	2020/4/10 3:40
589	1ºÅ¶ÏÃæ	8.4928	7.8398	5.4944	8.9845	3.2718	49.6111		2020/5/18 3:10	2020/4/10 0:40
590	1ºÅ¶ÏÃæ	8.4921	7.822	5.5013	8.9802	3.1672	49.6362		2020/5/18 1:40	2020/4/9 21:40
591	1ºÅ¶ÏÃæ	8.4618	7.8136	5.4975	8.9802	3.0375	49.6904		2020/5/18 0:10	2020/4/9 18:40
592	1ºÅ¶ÏÃæ	8.4632	7.8178	5.4531	8.9888	2.9523	49.7234		2020/5/17 22:40	2020/4/9 15:40
593	1ºÅ¶ÏÃæ	8.4646	7.8136	5.4937	8.9836	2.8284	49.7679		2020/5/17 21:10	2020/4/9 12:40
594	1ºÅ¶ÏÃæ	8.466	7.7983	5.4929	8.9776	2.6349	49.8531		2020/5/17 19:40	2020/4/9 9:40
595	1ºÅ¶ÏÃæ	8.4498	7.8043	5.4845	8.9715	2.4548	49.8744		2020/5/17 18:10	2020/4/9 6:40
596	1ºÅ¶ÏÃæ	8.4526	7.8068	5.483	8.9681	2.269	49.855		2020/5/17 16:40	2020/4/9 3:40
597	1ºÅ¶ÏÃæ	8.4554	7.8068	5.4845	8.9664	2.2399	49.795		2020/5/17 15:10	2020/4/9 0:40
598	1ºÅ¶ÏÃæ	8.4639	7.7933	5.486	8.9595	2.3929	49.7524		2020/5/17 13:40	2020/4/8 21:40
599	1ºÅ¶ÏÃæ	8.4448	7.7933	5.483	8.9526	2.6736	49.6866		2020/5/17 12:10	2020/4/8 18:40
600	1ºÅ¶ÏÃæ	8.4498	7.7992	5.4845	8.9508	2.8846	49.6459		2020/5/17 10:40	2020/4/8 15:40
601	1ºÅ¶ÏÃæ	8.4455	7.7983	5.4837	8.956	3.1111	49.6169		2020/5/17 9:10	2020/4/8 12:40
602	1ºÅ¶ÏÃæ	8.4406	7.7899	5.4898	8.9621	3.144	49.5995		2020/5/17 7:40	2020/4/8 9:40
603	1ºÅ¶ÏÃæ	8.4378	7.7983	5.486	8.9741	3.175	49.6401		2020/5/17 6:10	2020/4/8 6:40
604	1ºÅ¶ÏÃæ	8.4575	7.8077	5.4898	8.9672	3.1692	49.7059		2020/5/17 4:40	2020/4/8 3:40
605	1ºÅ¶ÏÃæ	8.4519	7.8102	5.4408	8.9793	3.0298	49.7098		2020/5/17 3:10	2020/4/8 0:40
606	1ºÅ¶ÏÃæ	8.4681	7.8026	5.4362	8.9793	2.9039	49.7388		2020/5/17 1:40	2020/4/7 21:40
607	1ºÅ¶ÏÃæ	8.454	7.8077	5.4393	8.9871	2.7859	49.8047		2020/5/17 0:10	2020/4/7 18:40
608	1ºÅ¶ÏÃæ	8.4611	7.8203	5.4255	8.9957	2.6968	49.8492		2020/5/16 22:40	2020/4/7 15:40
609	1ºÅ¶ÏÃæ	8.4723	7.8195	5.4002	9.0026	2.569	49.8531		2020/5/16 21:10	2020/4/7 12:40
610	1ºÅ¶ÏÃæ	8.4646	7.8127	5.4064	9.0181	2.3948	49.9247		2020/5/16 19:40	2020/4/7 9:40
611	1ºÅ¶ÏÃæ	8.4723	7.8178	5.4102	9.0198	2.1509	49.9499		2020/5/16 18:10	2020/4/7 6:40
612	1ºÅ¶ÏÃæ	8.4744	7.8246	5.3972	9.0259	1.9611	49.9383		2020/5/16 16:40	2020/4/7 3:40
613	1ºÅ¶ÏÃæ	8.4632	7.8229	5.388	9.0259	1.8217	49.8995		2020/5/16 15:10	2020/4/7 0:40
614	1ºÅ¶ÏÃæ	8.4646	7.8102	5.3964	9.0129	1.9244	49.8415		2020/5/16 13:40	2020/4/6 21:40
615	1ºÅ¶ÏÃæ	8.4681	7.8153	5.4048	9.0138	2.2709	49.7989		2020/5/16 12:10	2020/4/6 18:40
616	1ºÅ¶ÏÃæ	8.4632	7.8313	5.3865	9.0138	2.631	49.7466		2020/5/16 10:40	2020/4/6 15:40
617	1ºÅ¶ÏÃæ	8.49	7.8313	5.3811	9.0147	2.9407	49.7098		2020/5/16 8:31	2020/4/6 12:40
618	1ºÅ¶ÏÃæ	8.4829	7.8254	5.3857	9.0095	2.9756	49.7001		2020/5/16 7:01	2020/4/6 9:40
619	1ºÅ¶ÏÃæ	8.473	7.8296	5.3849	9.0164	2.8536	49.7563		2020/5/16 5:31	2020/4/6 6:40
620	1ºÅ¶ÏÃæ	8.4808	7.8398	5.3765	9.0181	2.6503	49.7853		2020/5/16 4:01	2020/4/6 3:40
621	1ºÅ¶ÏÃæ	8.4857	7.839	5.3742	9.0095	2.5032	49.826		2020/5/16 2:31	2020/4/6 0:40
622	1ºÅ¶ÏÃæ	8.4808	7.8229	5.3803	9.0069	2.3348	49.8686		2020/5/16 1:01	2020/4/5 21:40
623	1ºÅ¶ÏÃæ	8.4716	7.8313	5.3826	9.0095	2.2554	49.9247		2020/5/15 23:31	2020/4/5 18:40
624	1ºÅ¶ÏÃæ	8.4871	7.85	5.3796	9.0035	2.1044	49.9557		2020/5/15 22:01	2020/4/5 15:40
625	1ºÅ¶ÏÃæ	8.509	7.8567	5.3865	9.0052	1.934	49.9944		2020/5/15 20:31	2020/4/5 12:40
626	1ºÅ¶ÏÃæ	8.4984	7.8533	5.391	9.0086	1.7075	50.0563		2020/5/15 19:01	2020/4/5 9:40
627	1ºÅ¶ÏÃæ	8.5012	7.8626	5.3872	9.0035	1.5952	50.0409		2020/5/15 17:31	2020/4/5 6:40
628	1ºÅ¶ÏÃæ	8.5245	7.8728	5.391	8.9897	1.4094	50.0602		2020/5/15 16:01	2020/4/5 3:40
629	1ºÅ¶ÏÃæ	8.5273	7.8762	5.4002	9.0035	1.5526	49.9963		2020/5/15 14:31	2020/4/5 0:40
630	1ºÅ¶ÏÃæ	8.521	7.8643	5.4064	8.9931	1.7598	49.9944		2020/5/15 13:01	2020/4/4 21:40
631	1ºÅ¶ÏÃæ	8.5189	7.877	5.4041	8.9879	1.8508	49.9499		2020/5/15 11:31	2020/4/4 18:40
632	1ºÅ¶ÏÃæ	8.5259	7.8982	5.3903	8.9871	2.2457	49.9383		2020/5/15 10:01	2020/4/4 15:40
633	1ºÅ¶ÏÃæ	8.5442	7.899	5.4018	8.9862	2.3038	49.8918		2020/5/15 8:31	2020/4/4 12:40
634	1ºÅ¶ÏÃæ	8.5442	7.8914	5.4041	8.9897	2.2825	49.917		2020/5/15 7:01	2020/4/4 9:40
635	1ºÅ¶ÏÃæ	8.5337	7.8939	5.3757	8.9905	2.2012	49.884		2020/5/15 5:31	2020/4/4 6:40
636	1ºÅ¶ÏÃæ	8.528	7.8982	5.3711	8.9905	2.1334	49.9305		2020/5/15 4:01	2020/4/4 3:40
637	1ºÅ¶ÏÃæ	8.5421	7.8914	5.3719	8.9922	2.0695	49.9537		2020/5/15 2:31	2020/4/4 0:40
638	1ºÅ¶ÏÃæ	8.5358	7.8753	5.3788	8.9862	1.9708	50.0021		2020/5/15 1:01	2020/4/3 21:40
639	1ºÅ¶ÏÃæ	8.5245	7.8804	5.3773	8.9828	1.8547	50.0351		2020/5/14 23:31	2020/4/3 18:40
640	1ºÅ¶ÏÃæ	8.5337	7.8965	5.375	8.9819	1.6862	50.0718		2020/5/14 22:01	2020/4/3 15:40
641	1ºÅ¶ÏÃæ	8.5407	7.8956	5.3757	8.9802	1.5236	50.1377		2020/5/14 20:31	2020/4/3 12:40
642	1ºÅ¶ÏÃæ	8.5372	7.8846	5.3811	8.9879	1.2158	50.2306		2020/5/14 19:01	2020/4/3 9:40
643	1ºÅ¶ÏÃæ	8.5414	7.8838	5.3803	8.9871	1.1016	50.219		2020/5/14 17:31	2020/4/3 6:40
644	1ºÅ¶ÏÃæ	8.5316	7.8889	5.3757	8.9879	1.0667	50.1473		2020/5/14 16:01	2020/4/3 3:40
645	1ºÅ¶ÏÃæ	8.5294	7.8812	5.3773	8.9845	1.2874	50.0738		2020/5/14 14:31	2020/4/3 0:40
646	1ºÅ¶ÏÃæ	8.5224	7.8626	5.3849	8.9776	1.3881	50.0234		2020/5/14 13:01	2020/4/2 21:40
647	1ºÅ¶ÏÃæ	8.5146	7.8694	5.3719	8.969	1.6262	49.9615		2020/5/14 11:31	2020/4/2 18:40
648	1ºÅ¶ÏÃæ	8.5337	7.8838	5.3688	8.9664	2.0424	49.9208		2020/5/14 10:01	2020/4/2 15:40
649	1ºÅ¶ÏÃæ	8.528	7.877	5.3673	8.9638	2.4625	49.884		2020/5/14 8:31	2020/4/2 12:40
650	1ºÅ¶ÏÃæ	8.5217	7.866	5.3696	8.9776	2.4819	49.8705		2020/5/14 7:01	2020/4/2 9:40
651	1ºÅ¶ÏÃæ	8.5132	7.8643	5.3681	8.9672	2.418	49.8724		2020/5/14 5:31	2020/4/2 6:40
652	1ºÅ¶ÏÃæ	8.5146	7.8618	5.3642	8.9552	2.3057	49.9111		2020/5/14 4:01	2020/4/2 3:40
653	1ºÅ¶ÏÃæ	8.5005	7.8525	5.3673	8.9517	2.2399	49.9518		2020/5/14 2:31	2020/4/2 0:40
654	1ºÅ¶ÏÃæ	8.497	7.8347	5.375	8.9491	2.1509	49.9634		2020/5/14 1:01	2020/4/1 21:40
655	1ºÅ¶ÏÃæ	8.4801	7.8381	5.3842	8.9465	2.0502	50.0099		2020/5/13 23:31	2020/4/1 18:40
656	1ºÅ¶ÏÃæ	8.4843	7.8601	5.3773	8.937	1.9089	50.0622		2020/5/13 22:01	2020/4/1 15:40
657	1ºÅ¶ÏÃæ	8.5175	7.8626	5.3711	8.9457	1.7133	50.0835		2020/5/13 20:31	2020/4/1 12:40
658	1ºÅ¶ÏÃæ	8.5069	7.8576	5.3681	8.9526	1.5352	50.1202		2020/5/13 19:01	2020/4/1 9:40
659	1ºÅ¶ÏÃæ	8.5076	7.855	5.3635	8.9465	1.2332	50.1318		2020/5/13 17:31	2020/4/1 6:40
660	1ºÅ¶ÏÃæ	8.5076	7.8669	5.3589	8.9448	1.1267	50.068		2020/5/13 16:01	2020/4/1 3:40
661	1ºÅ¶ÏÃæ	8.5132	7.8635	5.3573	8.937	1.1016	50.0486		2020/5/13 14:31	2020/4/1 0:40
662	1ºÅ¶ÏÃæ	8.5005	7.8398	5.3658	8.9241	1.3668	50.0002		2020/5/13 13:01	2020/3/31 21:40
663	1ºÅ¶ÏÃæ	8.4935	7.8373	5.3704	8.9258	1.7946	49.9324		2020/5/13 11:31	2020/3/31 18:40
664	1ºÅ¶ÏÃæ	8.4893	7.8373	5.3658	8.9258	2.2399	49.9053		2020/5/13 10:01	2020/3/31 15:40
665	1ºÅ¶ÏÃæ	8.4794	7.8254	5.3642	8.9258	2.54	49.8744		2020/5/13 8:31	2020/3/31 12:40
666	1ºÅ¶ÏÃæ	8.4822	7.8102	5.3711	8.9284	2.6426	49.8008		2020/5/13 7:01	2020/3/31 9:40
667	1ºÅ¶ÏÃæ	8.4561	7.8051	5.3918	8.9267	2.569	49.8473		2020/5/13 5:31	2020/3/31 6:40
668	1ºÅ¶ÏÃæ	8.4603	7.8102	5.388	8.9284	2.4742	49.8434		2020/5/13 4:01	2020/3/31 3:40
669	1ºÅ¶ÏÃæ	8.4596	7.8034	5.3765	8.9267	2.3367	49.8647		2020/5/13 2:31	2020/3/31 0:40
670	1ºÅ¶ÏÃæ	8.4448	7.7848	5.3696	8.9241	2.2109	49.9208		2020/5/13 1:01	2020/3/30 21:40
671	1ºÅ¶ÏÃæ	8.4321	7.7857	5.3704	8.9267	2.0908	49.9673		2020/5/12 23:31	2020/3/30 18:40
672	1ºÅ¶ÏÃæ	8.4364	7.784	5.3635	8.9207	1.936	50.0196		2020/5/12 22:01	2020/3/30 15:40
673	1ºÅ¶ÏÃæ	8.4371	7.778	5.3642	8.9224	1.7249	50.0893		2020/5/12 20:31	2020/3/30 12:40
674	1ºÅ¶ÏÃæ	8.4216	7.7569	5.391	8.931	1.4094	50.1706		2020/5/12 19:01	2020/3/30 9:40
675	1ºÅ¶ÏÃæ	8.4124	7.7645	5.4171	8.9241	1.1287	50.1125		2020/5/12 17:31	2020/3/30 6:40
676	1ºÅ¶ÏÃæ	8.4145	7.7687	5.3681	8.9232	0.999	50.0641		2020/5/12 16:01	2020/3/30 3:40
677	1ºÅ¶ÏÃæ	8.4145	7.7653	5.3619	8.9129	1.1151	49.9615		2020/5/12 14:31	2020/3/30 0:40
678	1ºÅ¶ÏÃæ	8.4068	7.7518	5.3788	8.9129	1.3707	49.9015		2020/5/12 13:01	2020/3/29 21:40
679	1ºÅ¶ÏÃæ	8.4039	7.7653	5.3949	8.9069	1.8276	49.8163		2020/5/12 11:31	2020/3/29 18:40
680	1ºÅ¶ÏÃæ	8.4202	7.7857	5.3704	8.9094	2.2031	49.8105		2020/5/12 10:01	2020/3/29 15:40
681	1ºÅ¶ÏÃæ	8.4392	7.7831	5.3566	8.9051	2.6794	49.7931		2020/5/12 8:31	2020/3/29 12:40
682	1ºÅ¶ÏÃæ	8.4328	7.7679	5.3635	8.9086	2.8188	49.733		2020/5/12 7:01	2020/3/29 9:40
683	1ºÅ¶ÏÃæ	8.4202	7.7772	5.3688	8.9094	2.7529	49.7311		2020/5/12 5:31	2020/3/29 6:40
684	1ºÅ¶ÏÃæ	8.4321	7.7857	5.3604	8.9094	2.6523	49.7679		2020/5/12 4:01	2020/3/29 3:40
685	1ºÅ¶ÏÃæ	8.4321	7.7747	5.3589	8.912	2.5981	49.7795		2020/5/12 2:31	2020/3/29 0:40
686	1ºÅ¶ÏÃæ	8.4202	7.7645	5.3734	8.9017	2.5652	49.7931		2020/5/12 1:01	2020/3/28 21:40
687	1ºÅ¶ÏÃæ	8.4166	7.7738	5.3773	8.9051	2.5168	49.8066		2020/5/11 23:31	2020/3/28 18:40
688	1ºÅ¶ÏÃæ	8.4265	7.7983	5.365	8.9034	2.4258	49.824		2020/5/11 22:01	2020/3/28 15:40
689	1ºÅ¶ÏÃæ	8.4533	7.8119	5.3535	8.9017	2.2883	49.8085		2020/5/11 20:31	2020/3/28 12:40
690	1ºÅ¶ÏÃæ	8.4603	7.8136	5.3589	8.906	2.1102	49.8763		2020/5/11 19:01	2020/3/28 9:40
691	1ºÅ¶ÏÃæ	8.4723	7.8313	5.3581	8.9129	1.9631	49.855		2020/5/11 17:31	2020/3/28 6:40
692	1ºÅ¶ÏÃæ	8.4871	7.8474	5.3658	8.9094	1.8663	49.7892		2020/5/11 16:01	2020/3/28 3:40
693	1ºÅ¶ÏÃæ	8.5019	7.8533	5.3788	8.9129	2.0095	49.7311		2020/5/11 14:31	2020/3/28 0:40
694	1ºÅ¶ÏÃæ	8.5019	7.8508	5.3857	8.9146	2.1276	49.7021		2020/5/11 13:01	2020/3/27 21:40
695	1ºÅ¶ÏÃæ	8.5083	7.8669	5.3811	8.912	2.3967	49.6537		2020/5/11 11:31	2020/3/27 18:40
696	1ºÅ¶ÏÃæ	8.5252	7.8829	5.3918	8.9189	2.6523	49.6188		2020/5/11 10:01	2020/3/27 15:40
697	1ºÅ¶ÏÃæ	8.5294	7.8762	5.4002	8.9207	2.8749	49.6111		2020/5/11 8:31	2020/3/27 12:40
698	1ºÅ¶ÏÃæ	8.5217	7.8643	5.4025	8.9258	2.9252	49.5762		2020/5/11 7:01	2020/3/27 9:40
699	1ºÅ¶ÏÃæ	8.5167	7.8686	5.3903	8.9276	2.9504	49.6072		2020/5/11 5:31	2020/3/27 6:40
700	1ºÅ¶ÏÃæ	8.5189	7.8728	5.3903	8.931	2.9582	49.6556		2020/5/11 4:01	2020/3/27 3:40
701	1ºÅ¶ÏÃæ	8.5217	7.8643	5.3933	8.931	2.9678	49.673		2020/5/11 2:31	2020/3/27 0:40
702	1ºÅ¶ÏÃæ	8.5062	7.85	5.3918	8.9353	2.9001	49.7214		2020/5/11 1:01	2020/3/26 21:40
703	1ºÅ¶ÏÃæ	8.4991	7.85	5.3796	8.9327	2.7955	49.7176		2020/5/10 23:31	2020/3/26 18:40
704	1ºÅ¶ÏÃæ	8.5083	7.844	5.3757	8.9362	2.7162	49.7466		2020/5/10 22:01	2020/3/26 15:40
705	1ºÅ¶ÏÃæ	8.4801	7.8229	5.3788	8.9422	2.6871	49.7447		2020/5/10 20:31	2020/3/26 12:40
706	1ºÅ¶ÏÃæ	8.4646	7.8153	5.3788	8.9439	2.5535	49.8144		2020/5/10 19:01	2020/3/26 9:40
707	1ºÅ¶ÏÃæ	8.4653	7.806	5.365	8.9474	2.4122	49.826		2020/5/10 17:31	2020/3/26 6:40
708	1ºÅ¶ÏÃæ	8.4596	7.7967	5.3573	8.9457	2.2554	49.8473		2020/5/10 16:01	2020/3/26 3:40
709	1ºÅ¶ÏÃæ	8.4413	7.7738	5.355	8.9457	2.329	49.824		2020/5/10 14:31	2020/3/26 0:40
710	1ºÅ¶ÏÃæ	8.4166	7.7704	5.3604	8.9388	2.3619	49.8008		2020/5/10 13:01	2020/3/25 21:40
711	1ºÅ¶ÏÃæ	8.4159	7.7696	5.3865	8.9388	2.5593	49.7466		2020/5/10 11:31	2020/3/25 18:40
712	1ºÅ¶ÏÃæ	8.4138	7.7349	5.4202	8.9422	2.6832	49.733		2020/5/10 10:01	2020/3/25 15:40
713	1ºÅ¶ÏÃæ	8.3821	7.7188	5.5006	8.9396	2.7529	49.6846		2020/5/10 8:31	2020/3/25 12:40
714	1ºÅ¶ÏÃæ	8.3785	7.7256	5.4416	8.9457	2.7375	49.7021		2020/5/10 7:01	2020/3/25 9:40
715	1ºÅ¶ÏÃæ	8.3814	7.7307	5.4401	8.9474	2.7452	49.7447		2020/5/10 5:31	2020/3/25 6:40
716	1ºÅ¶ÏÃæ	8.3863	7.7366	5.4378	8.9448	2.7065	49.7737		2020/5/10 4:01	2020/3/25 3:40
717	1ºÅ¶ÏÃæ	8.3898	7.7323	5.4401	8.9388	2.6077	49.8144		2020/5/10 2:31	2020/3/25 0:40
718	1ºÅ¶ÏÃæ	8.3821	7.74	5.4401	8.9457	2.4296	49.8569		2020/5/10 1:01	2020/3/24 21:40
719	1ºÅ¶ÏÃæ	8.3941	7.7713	5.437	8.9396	2.3561	49.9073		2020/5/9 23:31	2020/3/24 18:40
720	1ºÅ¶ÏÃæ	8.435	7.7789	5.4362	8.9457	2.2283	49.9499		2020/5/9 22:01	2020/3/24 15:40
721	1ºÅ¶ÏÃæ	8.43	7.778	5.4937	8.9448	2.0405	49.9925		2020/5/9 20:31	2020/3/24 12:40
722	1ºÅ¶ÏÃæ	8.4469	7.7882	5.4202	8.9439	1.7308	50.0428		2020/5/9 19:01	2020/3/24 9:40
723	1ºÅ¶ÏÃæ	8.4455	7.7967	5.4133	8.9457	1.4268	50.0312		2020/5/9 17:31	2020/3/24 6:40
724	1ºÅ¶ÏÃæ	8.4491	7.7941	5.3819	8.9414	1.2913	49.9886		2020/5/9 16:01	2020/3/24 3:40
725	1ºÅ¶ÏÃæ	8.4448	7.7848	5.3757	8.9327	1.3358	49.8647		2020/5/9 14:31	2020/3/24 0:40
726	1ºÅ¶ÏÃæ	8.4413	7.7975	5.3895	8.9388	1.6804	49.7969		2020/5/9 13:01	2020/3/23 21:40
727	1ºÅ¶ÏÃæ	8.4561	7.811	5.3865	8.9301	1.9573	49.7563		2020/5/9 11:31	2020/3/23 18:40
728	1ºÅ¶ÏÃæ	8.466	7.8093	5.3734	8.9301	2.2961	49.7156		2020/5/9 10:01	2020/3/23 15:40
729	1ºÅ¶ÏÃæ	8.4625	7.811	5.3673	8.9284	2.5555	49.6924		2020/5/9 8:31	2020/3/23 12:40
730	1ºÅ¶ÏÃæ	8.4625	7.8161	5.365	8.9284	2.6349	49.6324		2020/5/9 7:01	2020/3/23 9:40
731	1ºÅ¶ÏÃæ	8.4702	7.8229	5.3596	8.9301	2.6232	49.6595		2020/5/9 5:31	2020/3/23 6:40
732	1ºÅ¶ÏÃæ	8.478	7.817	5.3604	8.9267	2.5961	49.6595		2020/5/9 4:01	2020/3/23 3:40
733	1ºÅ¶ÏÃæ	8.4603	7.8085	5.365	8.9293	2.5051	49.6692		2020/5/9 2:31	2020/3/23 0:40
734	1ºÅ¶ÏÃæ	8.4709	7.817	5.3673	8.9276	2.4548	49.6711		2020/5/9 1:01	2020/3/22 21:40
735	1ºÅ¶ÏÃæ	8.4766	7.8313	5.3581	8.9241	2.3909	49.6711		2020/5/8 23:31	2020/3/22 18:40
736	1ºÅ¶ÏÃæ	8.485	7.828	5.3573	8.9336	2.4006	49.7176		2020/5/8 22:01	2020/3/22 15:40
737	1ºÅ¶ÏÃæ	8.4688	7.8203	5.3696	8.9396	2.3735	49.7447		2020/5/8 20:31	2020/3/22 12:40
738	1ºÅ¶ÏÃæ	8.473	7.8246	5.3688	8.9543	2.3406	49.7718		2020/5/8 19:01	2020/3/22 9:40
739	1ºÅ¶ÏÃæ	8.4794	7.8263	5.3589	8.9543	2.2941	49.7969		2020/5/8 17:31	2020/3/22 6:40
740	1ºÅ¶ÏÃæ	8.4695	7.8203	5.3596	8.9534	2.269	49.8105		2020/5/8 16:01	2020/3/22 3:40
741	1ºÅ¶ÏÃæ	8.4632	7.8009	5.3642	8.9595	2.2206	49.7505		2020/5/8 14:31	2020/3/22 0:40
742	1ºÅ¶ÏÃæ	8.4561	7.8009	5.365	8.9629	2.3541	49.7447		2020/5/8 13:01	2020/3/21 21:40
743	1ºÅ¶ÏÃæ	8.4596	7.8093	5.3535	8.9595	2.3754	49.735		2020/5/8 11:31	2020/3/21 18:40
744	1ºÅ¶ÏÃæ	8.4596	7.7983	5.352	8.9569	2.3812	49.7388		2020/5/8 10:01	2020/3/21 15:40
745	1ºÅ¶ÏÃæ	8.4406	7.778	5.365	8.9577	2.42	49.7601		2020/5/8 8:31	2020/3/21 12:40
746	1ºÅ¶ÏÃæ	8.423	7.7679	5.4117	8.95	2.4045	49.7505		2020/5/8 7:01	2020/3/21 9:40
747	1ºÅ¶ÏÃæ	8.4209	7.7687	5.4699	8.9655	2.389	49.7563		2020/5/8 5:31	2020/3/21 6:40
748	1ºÅ¶ÏÃæ	8.4194	7.745	5.4577	8.9733	2.5168	49.7408		2020/5/8 4:01	2020/3/21 3:40
749	1ºÅ¶ÏÃæ	8.3905	7.7264	5.4646	8.9741	2.7704	49.7582		2020/5/8 2:31	2020/3/21 0:40
750	1ºÅ¶ÏÃæ	8.387	7.7357	5.4638	8.975	2.7045	49.8144		2020/5/8 1:01	2020/3/20 21:40
751	1ºÅ¶ÏÃæ	8.387	7.7433	5.4615	8.9733	2.6736	49.8202		2020/5/7 23:31	2020/3/20 18:40
752	1ºÅ¶ÏÃæ	8.3997	7.7425	5.4592	8.9784	2.5942	49.8221		2020/5/7 22:01	2020/3/20 15:40
753	1ºÅ¶ÏÃæ	8.4046	7.7323	5.4607	8.9888	2.569	49.8511		2020/5/7 20:31	2020/3/20 12:40
754	1ºÅ¶ÏÃæ	8.3849	7.7357	5.4684	8.9957	2.5129	49.8705		2020/5/7 19:01	2020/3/20 9:40
755	1ºÅ¶ÏÃæ	8.3912	7.7425	5.4653	9.006	2.4374	49.8744		2020/5/7 17:31	2020/3/20 6:40
756	1ºÅ¶ÏÃæ	8.3849	7.74	5.4646	9	2.4451	49.8918		2020/5/7 16:01	2020/3/20 3:40
757	1ºÅ¶ÏÃæ	8.3919	7.7323	5.4646	8.9974	2.267	49.884		2020/5/7 14:31	2020/3/20 0:40
758	1ºÅ¶ÏÃæ	8.3898	7.7433	5.463	9.006	1.7792	49.8666		2020/5/7 13:01	2020/3/19 21:40
759	1ºÅ¶ÏÃæ	8.4103	7.7645	5.4623	9.0086	2.0967	49.8318		2020/5/7 11:31	2020/3/19 18:40
760	1ºÅ¶ÏÃæ	8.4159	7.773	5.4615	9.0112	2.4529	49.7408		2020/5/7 10:01	2020/3/19 15:40
761	1ºÅ¶ÏÃæ	8.4314	7.7755	5.4638	9.0233	2.7162	49.704		2020/5/7 8:31	2020/3/19 12:40
762	1ºÅ¶ÏÃæ	8.435	7.7933	5.4646	9.0043	2.7684	49.6537		2020/5/7 7:01	2020/3/19 9:40
763	1ºÅ¶ÏÃæ	8.4554	7.8077	5.4646	8.9957	2.782	49.6633		2020/5/7 5:31	2020/3/19 6:40
764	1ºÅ¶ÏÃæ	8.4759	7.8161	5.4699	9.0043	2.7491	49.7137		2020/5/7 4:01	2020/3/19 3:40
765	1ºÅ¶ÏÃæ	8.4674	7.8153	5.5404	8.9948	2.7239	49.7156		2020/5/7 2:31	2020/3/19 0:40
766	1ºÅ¶ÏÃæ	8.4709	7.8161	5.4921	8.9819	2.691	49.735		2020/5/7 1:01	2020/3/18 21:40
767	1ºÅ¶ÏÃæ	8.4752	7.8144	5.4784	8.9819	2.6658	49.7524		2020/5/6 23:31	2020/3/18 18:40
768	1ºÅ¶ÏÃæ	8.4603	7.7941	5.4684	8.981	2.6077	49.7582		2020/5/6 22:01	2020/3/18 15:40
769	1ºÅ¶ÏÃæ	8.4357	7.7586	5.4929	8.9741	2.5942	49.7795		2020/5/6 20:31	2020/3/18 12:40
770	1ºÅ¶ÏÃæ	8.411	7.7662	5.4814	8.9741	2.5845	49.7679		2020/5/6 19:01	2020/3/18 9:40
771	1ºÅ¶ÏÃæ	8.4223	7.784	5.4699	8.9741	2.5051	49.7756		2020/5/6 17:31	2020/3/18 6:40
772	1ºÅ¶ÏÃæ	8.442	7.789	5.4692	8.9724	2.5322	49.7931		2020/5/6 16:01	2020/3/18 3:40
773	1ºÅ¶ÏÃæ	8.435	7.7941	5.4722	8.9672	2.5051	49.7388		2020/5/6 14:31	2020/3/18 0:40
774	1ºÅ¶ÏÃæ	8.4554	7.8102	5.473	8.9534	2.6871	49.7369		2020/5/6 13:01	2020/3/17 21:40
775	1ºÅ¶ÏÃæ	8.4723	7.8322	5.4745	8.9517	3.4731	49.6304		2020/5/6 11:31	2020/3/17 18:40
776	1ºÅ¶ÏÃæ	8.4921	7.8373	5.4906	8.9508	3.3531	49.6479		2020/5/6 10:01	2020/3/17 15:40
777	1ºÅ¶ÏÃæ	8.4885	7.833	5.5013	8.9517	3.326	49.7021		2020/5/6 8:31	2020/3/17 12:40
778	1ºÅ¶ÏÃæ	8.4843	7.8449	5.4577	8.956	3.3279	49.6692		2020/5/6 7:01	2020/3/17 9:40
779	1ºÅ¶ÏÃæ	8.5041	7.8508	5.4508	8.9586	3.2273	49.7137		2020/5/6 5:31	2020/3/17 6:40
780	1ºÅ¶ÏÃæ	8.5055	7.8483	5.4362	8.95	3.1072	49.7292		2020/5/6 4:01	2020/3/17 3:40
781	1ºÅ¶ÏÃæ	8.4991	7.8415	5.4248	8.9508	2.9717	49.7582		2020/5/6 2:31	2020/3/17 0:40
782	1ºÅ¶ÏÃæ	8.4935	7.8406	5.4194	8.9491	2.8594	49.8182		2020/5/6 1:01	2020/3/16 21:40
783	1ºÅ¶ÏÃæ	8.4977	7.8491	5.414	8.9405	2.7452	49.8511		2020/5/5 23:31	2020/3/16 18:40
784	1ºÅ¶ÏÃæ	8.5055	7.8457	5.4094	8.9465	2.6407	49.9034		2020/5/5 22:01	2020/3/16 15:40
785	1ºÅ¶ÏÃæ	8.4928	7.8347	5.4102	8.9457	2.4742	49.946		2020/5/5 20:31	2020/3/16 12:40
786	1ºÅ¶ÏÃæ	8.4878	7.8364	5.4148	8.9474	2.2302	50.0215		2020/5/5 19:01	2020/3/16 9:40
787	1ºÅ¶ÏÃæ	8.4942	7.8415	5.4102	8.9552	2.0502	50.0273		2020/5/5 17:31	2020/3/16 6:40
788	1ºÅ¶ÏÃæ	8.497	7.833	5.4087	8.9491	1.8895	50.0234		2020/5/5 16:01	2020/3/16 3:40
789	1ºÅ¶ÏÃæ	8.4949	7.817	5.4186	8.9388	2.0695	49.9247		2020/5/5 14:31	2020/3/16 0:40
790	1ºÅ¶ÏÃæ	8.4744	7.8195	5.4738	8.931	2.4432	49.7853		2020/5/5 13:01	2020/3/15 21:40
791	1ºÅ¶ÏÃæ	8.4857	7.8364	5.5105	8.9258	2.933	49.7079		2020/5/5 11:31	2020/3/15 18:40
792	1ºÅ¶ÏÃæ	8.4914	7.8364	5.5075	8.9517	3.3628	49.6537		2020/5/5 10:01	2020/3/15 15:40
793	1ºÅ¶ÏÃæ	8.4928	7.8373	5.4584	8.9293	3.5099	49.5704		2020/5/5 8:31	2020/3/15 12:40
794	1ºÅ¶ÏÃæ	8.4914	7.8423	5.4447	8.931	3.4886	49.5937		2020/5/5 7:01	2020/3/15 9:40
795	1ºÅ¶ÏÃæ	8.5026	7.85	5.4362	8.937	3.4654	49.6208		2020/5/5 5:31	2020/3/15 6:40
796	1ºÅ¶ÏÃæ	8.5125	7.8466	5.4286	8.9336	3.3589	49.6614		2020/5/5 4:01	2020/3/15 3:40
797	1ºÅ¶ÏÃæ	8.5048	7.839	5.4209	8.9388	3.173	49.6866		2020/5/5 2:31	2020/3/15 0:40
798	1ºÅ¶ÏÃæ	8.4991	7.8525	5.4171	8.931	2.9988	49.7505		2020/5/5 1:01	2020/3/14 21:40
799	1ºÅ¶ÏÃæ	8.5111	7.8626	5.4094	8.931	2.8439	49.824		2020/5/4 23:31	2020/3/14 18:40
800	1ºÅ¶ÏÃæ	8.5189	7.8576	5.4087	8.9327	2.6678	49.8628		2020/5/4 22:01	2020/3/14 15:40
801	1ºÅ¶ÏÃæ	8.5097	7.8474	5.4171	8.9388	2.4393	49.975		2020/5/4 20:31	2020/3/14 12:40
802	1ºÅ¶ÏÃæ	8.4942	7.8576	5.414	8.9388	2.1702	50.097		2020/5/4 19:01	2020/3/14 9:40
803	1ºÅ¶ÏÃæ	8.5076	7.866	5.4041	8.9414	1.9495	50.0776		2020/5/4 17:31	2020/3/14 6:40
804	1ºÅ¶ÏÃæ	8.5111	7.866	5.4033	8.956	1.9011	49.9789		2020/5/4 16:01	2020/3/14 3:40
805	1ºÅ¶ÏÃæ	8.5196	7.8618	5.4094	8.9448	2.1915	49.8821		2020/5/4 14:31	2020/3/14 0:40
806	1ºÅ¶ÏÃæ	8.5189	7.8669	5.4102	8.9405	2.66	49.7408		2020/5/4 13:01	2020/3/13 21:40
807	1ºÅ¶ÏÃæ	8.5294	7.8838	5.4064	8.9396	3.0704	49.6362		2020/5/4 11:31	2020/3/13 18:40
808	1ºÅ¶ÏÃæ	8.5393	7.8796	5.4041	8.9414	3.4054	49.6014		2020/5/4 10:01	2020/3/13 15:40
809	1ºÅ¶ÏÃæ	8.5308	7.8719	5.4156	8.9422	3.5448	49.5162		2020/5/4 8:31	2020/3/13 12:40
810	1ºÅ¶ÏÃæ	8.5245	7.8762	5.4186	8.9526	3.5661	49.4949		2020/5/4 7:01	2020/3/13 9:40
811	1ºÅ¶ÏÃæ	8.5358	7.8829	5.4094	8.9508	3.5893	49.5143		2020/5/4 5:31	2020/3/13 6:40
812	1ºÅ¶ÏÃæ	8.5372	7.8745	5.4079	8.9569	3.5506	49.4988		2020/5/4 4:01	2020/3/13 3:40
813	1ºÅ¶ÏÃæ	8.5196	7.844	5.4148	8.9603	3.4925	49.524		2020/5/4 2:31	2020/3/13 0:40
814	1ºÅ¶ÏÃæ	8.4907	7.8313	5.4186	8.9621	3.4441	49.5743		2020/5/4 1:01	2020/3/12 21:40
815	1ºÅ¶ÏÃæ	8.4885	7.828	5.4002	8.9724	3.2853	49.5646		2020/5/3 23:31	2020/3/12 18:40
816	1ºÅ¶ÏÃæ	8.4744	7.8068	5.391	8.9724	3.1885	49.613		2020/5/3 22:01	2020/3/12 15:40
817	1ºÅ¶ÏÃæ	8.4568	7.7848	5.4125	8.9845	3.0763	49.673		2020/5/3 20:31	2020/3/12 12:40
818	1ºÅ¶ÏÃæ	8.4378	7.7755	5.4845	8.994	2.9485	49.6924		2020/5/3 19:01	2020/3/12 9:40
819	1ºÅ¶ÏÃæ	8.4392	7.7747	5.5304	8.994	2.8188	49.7485		2020/5/3 17:31	2020/3/12 6:40
820	1ºÅ¶ÏÃæ	8.4286	7.7628	5.4707	8.9888	2.7839	49.7911		2020/5/3 16:01	2020/3/12 3:40
821	1ºÅ¶ÏÃæ	8.4138	7.7442	5.4699	9.0043	2.7839	49.7466		2020/5/3 14:31	2020/3/12 0:40
822	1ºÅ¶ÏÃæ	8.3962	7.7315	5.4684	8.9784	2.9291	49.7214		2020/5/3 13:01	2020/3/11 21:40
823	1ºÅ¶ÏÃæ	8.3948	7.7391	5.4646	8.975	3.206	49.673		2020/5/3 11:31	2020/3/11 18:40
824	1ºÅ¶ÏÃæ	8.3969	7.7332	5.4607	8.9793	3.3008	49.6053		2020/5/3 10:01	2020/3/11 15:40
825	1ºÅ¶ÏÃæ	8.3955	7.7256	5.4577	8.9819	3.2582	49.6053		2020/5/3 8:31	2020/3/11 12:40
826	1ºÅ¶ÏÃæ	8.3821	7.7315	5.4569	8.9845	3.1188	49.6227		2020/5/3 7:01	2020/3/11 9:40
827	1ºÅ¶ÏÃæ	8.3905	7.7476	5.4531	8.9802	2.9252	49.6575		2020/5/3 5:31	2020/3/11 6:40
828	1ºÅ¶ÏÃæ	8.4082	7.7527	5.4516	8.9793	2.7104	49.6788		2020/5/3 4:01	2020/3/11 3:40
829	1ºÅ¶ÏÃæ	8.4082	7.7552	5.4516	8.9914	2.4684	49.7195		2020/5/3 2:31	2020/3/11 0:40
830	1ºÅ¶ÏÃæ	8.4251	7.7696	5.4539	8.981	2.1857	49.8027		2020/5/3 1:01	2020/3/10 21:40
831	1ºÅ¶ÏÃæ	8.4357	7.7916	5.4952	8.9664	1.9515	49.8569		2020/5/2 23:31	2020/3/10 18:40
832	1ºÅ¶ÏÃæ	8.4554	7.7967	5.4569	8.9707	1.5062	50.0099		2020/5/2 21:10	2020/3/10 15:40
833	1ºÅ¶ÏÃæ	8.4505	7.7967	5.3964	8.9784	1.2274	50.0873		2020/5/2 19:40	2020/3/10 12:40
834	1ºÅ¶ÏÃæ	8.4618	7.811	5.3811	8.9724	0.9506	50.1551		2020/5/2 18:10	2020/3/10 9:40
835	1ºÅ¶ÏÃæ	8.4639	7.8263	5.3734	8.9681	0.8712	50.1144		2020/5/2 16:40	2020/3/10 6:40
836	1ºÅ¶ÏÃæ	8.4857	7.828	5.3711	8.9655	0.7783	50.1241		2020/5/2 15:10	2020/3/10 3:40
837	1ºÅ¶ÏÃæ	8.4885	7.8187	5.3788	8.9586	1.0493	49.975		2020/5/2 13:40	2020/3/10 0:40
838	1ºÅ¶ÏÃæ	8.4787	7.8178	5.3788	8.9508	1.4287	49.8899		2020/5/2 12:10	2020/3/9 21:40
839	1ºÅ¶ÏÃæ	8.4871	7.833	5.3704	8.9474	2.0734	49.7911		2020/5/2 10:40	2020/3/9 18:40
840	1ºÅ¶ÏÃæ	8.4956	7.8263	5.3642	8.9483	2.5787	49.7176		2020/5/2 9:10	2020/3/9 15:40
841	1ºÅ¶ÏÃæ	8.4773	7.8119	5.3734	8.9534	2.6542	49.6808		2020/5/2 7:40	2020/3/9 12:40
842	1ºÅ¶ÏÃæ	8.4808	7.8195	5.3704	8.9552	2.4877	49.7001		2020/5/2 6:10	2020/3/9 9:40
843	1ºÅ¶ÏÃæ	8.4787	7.817	5.3604	8.9707	2.2709	49.7543		2020/5/2 4:40	2020/3/9 6:40
844	1ºÅ¶ÏÃæ	8.4737	7.8085	5.365	8.9569	2.0967	49.8318		2020/5/2 3:10	2020/3/9 3:40
845	1ºÅ¶ÏÃæ	8.4618	7.7848	5.3673	8.9517	1.9244	49.8569		2020/5/2 1:40	2020/3/9 0:40
846	1ºÅ¶ÏÃæ	8.4413	7.7645	5.3673	8.9353	1.7482	49.915		2020/5/2 0:10	2020/3/8 21:40
847	1ºÅ¶ÏÃæ	8.4321	7.7628	5.3589	8.95	1.543	49.9576		2020/5/1 22:40	2020/3/8 18:40
848	1ºÅ¶ÏÃæ	8.4216	7.74	5.3642	8.9491	1.2332	50.0583		2020/5/1 21:10	2020/3/8 15:40
849	1ºÅ¶ÏÃæ	8.3941	7.712	5.4462	8.9508	0.8847	50.097		2020/5/1 19:40	2020/3/8 12:40
850	1ºÅ¶ÏÃæ	8.3687	7.7095	5.4577	8.95	0.5924	50.1938		2020/5/1 18:10	2020/3/8 9:40
851	1ºÅ¶ÏÃæ	8.3715	7.707	5.4592	8.9465	0.3717	50.1861		2020/5/1 16:40	2020/3/8 6:40
852	1ºÅ¶ÏÃæ	8.375	7.7019	5.4592	8.9396	0.5053	50.1202		2020/5/1 15:10	2020/3/8 3:40
853	1ºÅ¶ÏÃæ	8.3644	7.6849	5.4638	8.9319	0.7395	49.9867		2020/5/1 13:40	2020/3/8 0:40
854	1ºÅ¶ÏÃæ	8.3524	7.6951	5.4738	8.9267	1.3319	49.9208		2020/5/1 12:10	2020/3/7 21:40
855	1ºÅ¶ÏÃæ	8.3687	7.7154	5.4738	8.9319	2.0618	49.824		2020/5/1 10:40	2020/3/7 18:40
856	1ºÅ¶ÏÃæ	8.387	7.7264	5.4722	8.9319	2.5303	49.7679		2020/5/1 9:10	2020/3/7 15:40
857	1ºÅ¶ÏÃæ	8.3799	7.7213	5.4738	8.9396	2.5671	49.7253		2020/5/1 7:40	2020/3/7 12:40
858	1ºÅ¶ÏÃæ	8.3814	7.74	5.4738	8.9414	2.4548	49.7388		2020/5/1 6:10	2020/3/7 9:40
859	1ºÅ¶ÏÃæ	8.4082	7.7586	5.4722	8.9241	2.2825	49.7563		2020/5/1 4:40	2020/3/7 6:40
860	1ºÅ¶ÏÃæ	8.4251	7.7586	5.4722	8.9457	2.1741	49.8163		2020/5/1 3:10	2020/3/7 3:40
861	1ºÅ¶ÏÃæ	8.423	7.7603	5.4745	8.9405	1.9999	49.8085		2020/5/1 1:40	2020/3/7 0:40
862	1ºÅ¶ÏÃæ	8.4152	7.7408	5.4738	8.9422	1.8837	49.8957		2020/5/1 0:10	2020/3/6 21:40
863	1ºÅ¶ÏÃæ	8.3934	7.7247	5.4738	8.9534	1.6611	49.9363		2020/4/30 22:40	2020/3/6 18:40
864	1ºÅ¶ÏÃæ	8.3941	7.7323	5.4707	8.9465	1.4617	49.9983		2020/4/30 21:10	2020/3/6 15:40
865	1ºÅ¶ÏÃæ	8.399	7.74	5.4791	8.9474	1.1383	50.0835		2020/4/30 19:40	2020/3/6 12:40
866	1ºÅ¶ÏÃæ	8.4089	7.7357	5.4791	8.9491	0.8964	50.1706		2020/4/30 18:10	2020/3/6 9:40
867	1ºÅ¶ÏÃæ	8.3962	7.7213	5.4738	8.9543	0.7299	50.1318		2020/4/30 16:40	2020/3/6 6:40
868	1ºÅ¶ÏÃæ	8.3877	7.7256	5.4753	8.9543	0.7705	50.0409		2020/4/30 15:10	2020/3/6 3:40
869	1ºÅ¶ÏÃæ	8.3976	7.7391	5.4761	8.9396	0.999	49.9228		2020/4/30 13:40	2020/3/6 0:40
870	1ºÅ¶ÏÃæ	8.4046	7.74	5.4845	8.9457	1.5062	49.8434		2020/4/30 12:10	2020/3/5 21:40
871	1ºÅ¶ÏÃæ	8.4025	7.74	5.483	8.9448	2.2244	49.7756		2020/4/30 10:40	2020/3/5 18:40
872	1ºÅ¶ÏÃæ	8.406	7.7493	5.4807	8.9439	2.6368	49.733		2020/4/30 9:10	2020/3/5 15:40
873	1ºÅ¶ÏÃæ	8.4237	7.7653	5.483	8.9457	2.7007	49.6788		2020/4/30 7:40	2020/3/5 12:40
874	1ºÅ¶ÏÃæ	8.4371	7.7755	5.483	8.9517	2.6465	49.7117		2020/4/30 6:10	2020/3/5 9:40
875	1ºÅ¶ÏÃæ	8.4455	7.7721	5.4807	8.95	2.5245	49.7021		2020/4/30 4:40	2020/3/5 6:40
876	1ºÅ¶ÏÃæ	8.4484	7.789	5.4807	8.9327	2.389	49.733		2020/4/30 3:10	2020/3/5 3:40
877	1ºÅ¶ÏÃæ	8.466	7.8127	5.483	8.9491	2.3135	49.7756		2020/4/30 1:40	2020/3/5 0:40
878	1ºÅ¶ÏÃæ	8.4829	7.8161	5.483	8.9457	2.1915	49.7931		2020/4/30 0:10	2020/3/4 21:40
879	1ºÅ¶ÏÃæ	8.4723	7.8127	5.483	8.9353	2.0386	49.8492		2020/4/29 22:40	2020/3/4 18:40
880	1ºÅ¶ÏÃæ	8.4653	7.817	5.486	8.9345	1.8372	49.9228		2020/4/29 21:10	2020/3/4 15:40
881	1ºÅ¶ÏÃæ	8.4674	7.817	5.5565	8.9457	1.6204	49.9808		2020/4/29 19:40	2020/3/4 12:40
882	1ºÅ¶ÏÃæ	8.485	7.8136	5.509	8.9474	1.4094	50.0215		2020/4/29 18:10	2020/3/4 9:40
883	1ºÅ¶ÏÃæ	8.4752	7.795	5.5036	8.9483	1.392	50.0273		2020/4/29 16:40	2020/3/4 6:40
884	1ºÅ¶ÏÃæ	8.4568	7.7958	5.4906	8.9336	1.7308	49.9092		2020/4/29 15:10	2020/3/4 3:40
885	1ºÅ¶ÏÃæ	8.4723	7.8153	5.4967	8.9284	1.843	49.8608		2020/4/29 13:40	2020/3/4 0:40
886	1ºÅ¶ÏÃæ	8.4752	7.8203	5.561	8.9189	1.7017	49.8473		2020/4/29 12:10	2020/3/3 21:40
887	1ºÅ¶ÏÃæ	8.4857	7.8161	5.4952	8.9163	2.2206	49.7814		2020/4/29 10:40	2020/3/3 18:40
888	1ºÅ¶ÏÃæ	8.4921	7.828	5.4914	8.8974	2.631	49.7253		2020/4/29 9:10	2020/3/3 15:40
889	1ºÅ¶ÏÃæ	8.5048	7.8305	5.5587	8.9138	2.6949	49.6692		2020/4/29 7:40	2020/3/3 12:40
890	1ºÅ¶ÏÃæ	8.4864	7.8263	5.5664	8.9146	2.5768	49.7234		2020/4/29 6:10	2020/3/3 9:40
891	1ºÅ¶ÏÃæ	8.4702	7.8085	5.5626	8.9138	2.4335	49.7447		2020/4/29 4:40	2020/3/3 6:40
892	1ºÅ¶ÏÃæ	8.4625	7.7967	5.5082	8.9396	2.2573	49.733		2020/4/29 3:10	2020/3/3 3:40
893	1ºÅ¶ÏÃæ	8.4554	7.795	5.4807	8.8974	2.0812	49.7834		2020/4/29 1:40	2020/3/3 0:40
894	1ºÅ¶ÏÃæ	8.4357	7.7747	5.4784	8.8896	1.934	49.8434		2020/4/29 0:10	2020/3/2 21:40
895	1ºÅ¶ÏÃæ	8.4293	7.756	5.5036	8.8991	1.7346	49.9111		2020/4/28 22:40	2020/3/2 18:40
896	1ºÅ¶ÏÃæ	8.4498	7.778	5.5427	8.8896	1.4365	49.9634		2020/4/28 21:10	2020/3/2 15:40
897	1ºÅ¶ÏÃæ	8.4632	7.7916	5.5404	8.8922	1.1345	50.0409		2020/4/28 19:40	2020/3/2 12:40
898	1ºÅ¶ÏÃæ	8.4674	7.8017	5.4845	8.8879	0.8441	50.1086		2020/4/28 18:10	2020/3/2 9:40
899	1ºÅ¶ÏÃæ	8.4744	7.8017	5.4653	8.8862	0.635	50.1009		2020/4/28 16:40	2020/3/2 6:40
900	1ºÅ¶ÏÃæ	8.4942	7.8161	5.5228	8.8767	0.7337	50.0331		2020/4/28 15:10	2020/3/2 3:40
901	1ºÅ¶ÏÃæ	8.5182	7.8415	5.4799	8.8603	0.9602	49.9208		2020/4/28 13:40	2020/3/2 0:40
902	1ºÅ¶ÏÃæ	8.5132	7.8466	5.4393	8.8422	1.4229	49.8202		2020/4/28 12:10	2020/3/1 21:40
903	1ºÅ¶ÏÃæ	8.5118	7.8406	5.4194	8.8655	2.1276	49.7253		2020/4/28 10:40	2020/3/1 18:40
904	1ºÅ¶ÏÃæ	8.5097	7.8466	5.4064	8.8681	2.5477	49.6885		2020/4/28 9:10	2020/3/1 15:40
905	1ºÅ¶ÏÃæ	8.509	7.8423	5.4033	8.8715	2.6639	49.6421		2020/4/28 7:40	2020/3/1 12:40
906	1ºÅ¶ÏÃæ	8.4907	7.833	5.4033	8.8784	2.5826	49.6537		2020/4/28 6:10	2020/3/1 9:40
907	1ºÅ¶ÏÃæ	8.4773	7.8136	5.3987	8.8801	2.4025	49.6343		2020/4/28 4:40	2020/3/1 6:40
908	1ºÅ¶ÏÃæ	8.4674	7.8009	5.3987	8.8801	2.2573	49.7176		2020/4/28 3:10	2020/3/1 3:40
909	1ºÅ¶ÏÃæ	8.4568	7.7967	5.4064	8.8836	2.1412	49.7543		2020/4/28 1:40	2020/3/1 0:40
910	1ºÅ¶ÏÃæ	8.4321	7.7721	5.4255	8.8853	1.9689	49.8085		2020/4/28 0:10	2020/2/29 21:40
911	1ºÅ¶ÏÃæ	8.4025	7.7493	5.4408	8.8896	1.7869	49.8453		2020/4/27 22:40	2020/2/29 18:40
912	1ºÅ¶ÏÃæ	8.4103	7.7433	5.4784	8.8905	1.4907	49.9228		2020/4/27 21:10	2020/2/29 15:40
913	1ºÅ¶ÏÃæ	8.406	7.7374	5.5059	8.8965	1.2448	49.9712		2020/4/27 19:40	2020/2/29 12:40
914	1ºÅ¶ÏÃæ	8.4046	7.7374	5.4868	8.8991	0.9815	50.0447		2020/4/27 18:10	2020/2/29 9:40
915	1ºÅ¶ÏÃæ	8.4004	7.729	5.4891	8.8948	0.7299	49.9789		2020/4/27 16:40	2020/2/29 6:40
916	1ºÅ¶ÏÃæ	8.3969	7.7273	5.486	8.8974	0.908	49.9034		2020/4/27 15:10	2020/2/29 3:40
917	1ºÅ¶ÏÃæ	8.4166	7.7433	5.4853	8.8939	1.1713	49.8376		2020/4/27 13:40	2020/2/29 0:40
918	1ºÅ¶ÏÃæ	8.4096	7.7425	5.4845	8.8879	1.3416	49.7698		2020/4/27 12:10	2020/2/28 21:40
919	1ºÅ¶ÏÃæ	8.4138	7.7366	5.4845	8.8862	1.9224	49.7679		2020/4/27 10:40	2020/2/28 18:40
920	1ºÅ¶ÏÃæ	8.4237	7.7527	5.4776	8.8905	2.3987	49.6943		2020/4/27 9:10	2020/2/28 15:40
921	1ºÅ¶ÏÃæ	8.4498	7.7653	5.4799	8.8913	2.4897	49.6808		2020/4/27 7:40	2020/2/28 12:40
922	1ºÅ¶ÏÃæ	8.4477	7.7747	5.4791	8.8931	2.4529	49.6711		2020/4/27 6:10	2020/2/28 9:40
923	1ºÅ¶ÏÃæ	8.4484	7.7713	5.4753	8.8982	2.389	49.735		2020/4/27 4:40	2020/2/28 6:40
924	1ºÅ¶ÏÃæ	8.4589	7.784	5.4753	8.8982	2.2961	49.7485		2020/4/27 3:10	2020/2/28 3:40
925	1ºÅ¶ÏÃæ	8.4794	7.7992	5.4784	8.8957	2.207	49.7795		2020/4/27 1:40	2020/2/28 0:40
926	1ºÅ¶ÏÃæ	8.4709	7.8043	5.4791	8.8957	2.085	49.7853		2020/4/27 0:10	2020/2/27 21:40
927	1ºÅ¶ÏÃæ	8.4766	7.8009	5.4776	8.8948	1.994	49.8395		2020/4/26 22:40	2020/2/27 18:40
928	1ºÅ¶ÏÃæ	8.4829	7.8119	5.4799	8.8948	1.8295	49.8763		2020/4/26 21:10	2020/2/27 15:40
929	1ºÅ¶ÏÃæ	8.4857	7.8187	5.4906	8.8948	1.5894	49.9034		2020/4/26 19:40	2020/2/27 12:40
930	1ºÅ¶ÏÃæ	8.4921	7.8195	5.5442	8.8982	1.3842	49.9344		2020/4/26 18:10	2020/2/27 9:40
931	1ºÅ¶ÏÃæ	8.4801	7.8102	5.5404	8.9	1.1887	49.9305		2020/4/26 16:40	2020/2/27 6:40
932	1ºÅ¶ÏÃæ	8.4864	7.8127	5.5373	8.8931	1.3126	49.8705		2020/4/26 15:10	2020/2/27 3:40
933	1ºÅ¶ÏÃæ	8.4935	7.8229	5.4784	8.8922	1.3707	49.795		2020/4/26 13:40	2020/2/27 0:40
934	1ºÅ¶ÏÃæ	8.4836	7.822	5.4592	8.8957	1.5681	49.7872		2020/4/26 12:10	2020/2/26 21:40
935	1ºÅ¶ÏÃæ	8.4864	7.8187	5.4531	8.9008	2.056	49.7834		2020/4/26 10:40	2020/2/26 18:40
936	1ºÅ¶ÏÃæ	8.4914	7.822	5.509	8.8948	2.4142	49.735		2020/4/26 9:10	2020/2/26 15:40
937	1ºÅ¶ÏÃæ	8.4977	7.8187	5.4615	8.8948	2.5129	49.7524		2020/4/26 7:40	2020/2/26 12:40
938	1ºÅ¶ÏÃæ	8.4914	7.811	5.4516	8.9077	2.5071	49.7408		2020/4/26 6:10	2020/2/26 9:40
939	1ºÅ¶ÏÃæ	8.4618	7.7992	5.447	8.9094	2.4645	49.7369		2020/4/26 4:40	2020/2/26 6:40
940	1ºÅ¶ÏÃæ	8.4759	7.7899	5.45	8.8965	2.3696	49.7718		2020/4/26 3:10	2020/2/26 3:40
941	1ºÅ¶ÏÃæ	8.4737	7.7958	5.5059	8.9129	2.3193	49.766		2020/4/26 1:40	2020/2/26 0:40
942	1ºÅ¶ÏÃæ	8.454	7.7907	5.522	8.9112	2.2399	49.7718		2020/4/26 0:10	2020/2/25 21:40
943	1ºÅ¶ÏÃæ	8.4392	7.7721	5.4814	8.9112	2.1741	49.8008		2020/4/25 22:40	2020/2/25 18:40
944	1ºÅ¶ÏÃæ	8.4484	7.7713	5.4738	8.9138	2.0541	49.8434		2020/4/25 21:10	2020/2/25 15:40
945	1ºÅ¶ÏÃæ	8.4512	7.7713	5.4776	8.9232	1.8895	49.8744		2020/4/25 19:40	2020/2/25 12:40
946	1ºÅ¶ÏÃæ	8.4392	7.7611	5.4814	8.9181	1.6436	49.8802		2020/4/25 18:10	2020/2/25 9:40
947	1ºÅ¶ÏÃæ	8.418	7.7433	5.4784	8.9241	1.4462	49.8647		2020/4/25 16:40	2020/2/25 6:40
948	1ºÅ¶ÏÃæ	8.411	7.7433	5.4761	8.9017	1.3881	49.8298		2020/4/25 15:10	2020/2/25 3:40
949	1ºÅ¶ÏÃæ	8.4413	7.7535	5.4791	8.8991	1.5275	49.7911		2020/4/25 13:40	2020/2/25 0:40
950	1ºÅ¶ÏÃæ	8.4216	7.7493	5.4868	8.8888	1.6882	49.7718		2020/4/25 12:10	2020/2/24 21:40
951	1ºÅ¶ÏÃæ	8.4166	7.74	5.4853	8.8879	2.0134	49.8221		2020/4/25 10:40	2020/2/24 18:40
952	1ºÅ¶ÏÃæ	8.4321	7.7501	5.483	8.881	2.4122	49.7679		2020/4/25 9:10	2020/2/24 15:40
953	1ºÅ¶ÏÃæ	8.4293	7.7527	5.4837	8.881	2.5168	49.7195		2020/4/25 7:40	2020/2/24 12:40
954	1ºÅ¶ÏÃæ	8.43	7.7527	5.483	8.8853	2.5148	49.7234		2020/4/25 6:10	2020/2/24 9:40
955	1ºÅ¶ÏÃæ	8.4173	7.7417	5.4791	8.8862	2.4103	49.7447		2020/4/25 4:40	2020/2/24 6:40
956	1ºÅ¶ÏÃæ	8.4378	7.7484	5.4791	8.8819	2.3464	49.7872		2020/4/25 3:10	2020/2/24 3:40
957	1ºÅ¶ÏÃæ	8.442	7.7662	5.4784	8.8715	2.269	49.7776		2020/4/25 1:40	2020/2/24 0:40
958	1ºÅ¶ÏÃæ	8.442	7.7645	5.4791	8.8758	2.2186	49.8027		2020/4/25 0:10	2020/2/23 21:40
959	1ºÅ¶ÏÃæ	8.4378	7.7527	5.4799	8.8698	2.1373	49.8066		2020/4/24 22:40	2020/2/23 18:40
960	1ºÅ¶ÏÃæ	8.4498	7.7679	5.4791	8.8741	2.0715	49.8589		2020/4/24 21:10	2020/2/23 15:40
961	1ºÅ¶ÏÃæ	8.4582	7.7763	5.483	8.8767	1.9244	49.8782		2020/4/24 19:40	2020/2/23 12:40
962	1ºÅ¶ÏÃæ	8.4639	7.7848	5.4853	8.8706	1.7753	49.884		2020/4/24 18:10	2020/2/23 9:40
963	1ºÅ¶ÏÃæ	8.4843	7.8288	5.4814	8.8689	1.6436	49.8589		2020/4/24 16:40	2020/2/23 6:40
964	1ºÅ¶ÏÃæ	8.5062	7.8313	5.4807	8.8681	1.7153	49.8027		2020/4/24 15:10	2020/2/23 3:40
965	1ºÅ¶ÏÃæ	8.5034	7.8466	5.483	8.8646	1.8334	49.7679		2020/4/24 13:40	2020/2/23 0:40
966	1ºÅ¶ÏÃæ	8.5104	7.8567	5.4837	8.8577	2.0347	49.7524		2020/4/24 12:10	2020/2/22 21:40
967	1ºÅ¶ÏÃæ	8.5203	7.8601	5.4837	8.8534	2.3541	49.7176		2020/4/24 10:40	2020/2/22 18:40
968	1ºÅ¶ÏÃæ	8.5344	7.8533	5.5105	8.8543	2.5729	49.7059		2020/4/24 9:10	2020/2/22 12:40
969	1ºÅ¶ÏÃæ	8.5365	7.8508	5.5526	8.862	2.6465	49.6866		2020/4/24 7:40	2020/2/22 9:40
970	1ºÅ¶ÏÃæ	8.5238	7.8347	5.5519	8.8689	2.6503	49.675		2020/4/24 6:10	2020/2/22 6:40
971	1ºÅ¶ÏÃæ	8.533	7.822	5.5488	8.8888	2.6	49.6769		2020/4/24 4:40	2020/2/22 3:40
972	1ºÅ¶ÏÃæ	8.5167	7.8212	5.5434	8.8646	2.5284	49.7137		2020/4/24 3:10	2020/2/22 0:40
973	1ºÅ¶ÏÃæ	8.5062	7.8254	5.4998	8.8646	2.4625	49.6982		2020/4/24 1:40	2020/2/21 21:40
974	1ºÅ¶ÏÃæ	8.4949	7.8313	5.5365	8.8655	2.3948	49.7388		2020/4/24 0:10	2020/2/21 18:40
975	1ºÅ¶ÏÃæ	8.5055	7.8203	5.5381	8.8629	2.3464	49.7292		2020/4/23 22:40	2020/2/21 15:40
976	1ºÅ¶ÏÃæ	8.5125	7.8187	5.5549	8.8681	2.2554	49.7718		2020/4/23 21:10	2020/2/21 12:40
977	1ºÅ¶ÏÃæ	8.5139	7.8406	5.5205	8.8819	2.1973	49.7872		2020/4/23 19:40	2020/2/21 9:40
978	1ºÅ¶ÏÃæ	8.497	7.828	5.5059	8.8819	2.0463	49.826		2020/4/23 18:10	2020/2/21 6:40
979	1ºÅ¶ÏÃæ	8.5048	7.8246	5.4998	8.8767	1.8585	49.8356		2020/4/23 16:40	2020/2/21 3:40
980	1ºÅ¶ÏÃæ	8.5182	7.8254	5.5067	8.8732	1.8198	49.7466		2020/4/23 15:10	2020/2/21 0:40
981	1ºÅ¶ÏÃæ	8.5069	7.817	5.5473	8.875	1.9766	49.6943		2020/4/23 13:40	2020/2/20 21:40
982	1ºÅ¶ÏÃæ	8.5012	7.795	5.5036	8.8646	2.1857	49.6711		2020/4/23 12:10	2020/2/20 18:40
983	1ºÅ¶ÏÃæ	8.5026	7.7662	5.4998	8.8758	2.571	49.6362		2020/4/23 10:40	2020/2/20 15:40
984	1ºÅ¶ÏÃæ	8.4914	7.7713	5.5442	8.8801	2.7975	49.5491		2020/4/23 7:40	2020/2/20 12:40
985	1ºÅ¶ÏÃæ	8.4667	7.7789	5.5388	8.881	2.722	49.5898		2020/4/23 4:40	2020/2/20 9:40
986	1ºÅ¶ÏÃæ	8.4589	7.7747	5.5365	8.8853	2.629	49.6421		2020/4/23 1:40	2020/2/20 6:40
987	1ºÅ¶ÏÃæ	8.4589	7.7662	5.5411	8.8819	2.4277	49.6788		2020/4/22 22:40	2020/2/20 3:40
988	1ºÅ¶ÏÃæ	8.4603	7.7789	5.4975	8.8801	2.298	49.7795		2020/4/22 19:40	2020/2/20 0:40
989	1ºÅ¶ÏÃæ	8.4561	7.7907	5.4983	8.8784	1.9689	49.7931		2020/4/22 16:40	2020/2/19 21:40
990	1ºÅ¶ÏÃæ	8.4526	7.7873	5.473	8.8637	2.1063	49.6382		2020/4/22 13:40	2020/2/19 18:40
991	1ºÅ¶ÏÃæ	8.4681	7.784	5.4745	8.8784	2.5845	49.6033		2020/4/22 10:40	2020/2/19 15:40
992	1ºÅ¶ÏÃæ	8.4681	7.7831	5.4745	8.8715	2.8768	49.5607		2020/4/22 7:40	2020/2/19 12:40
993	1ºÅ¶ÏÃæ	8.4766	7.8026	5.4722	8.8793	2.7839	49.5724		2020/4/22 4:40	2020/2/19 9:40
994	1ºÅ¶ÏÃæ	8.4674	7.8034	5.4707	8.8836	2.6523	49.6382		2020/4/22 1:40	2020/2/19 6:40
995	1ºÅ¶ÏÃæ	8.4667	7.8026	5.4722	8.8888	2.4819	49.675		2020/4/21 22:40	2020/2/19 3:40
996	1ºÅ¶ÏÃæ	8.4878	7.8187	5.4722	8.8844	2.2999	49.7505		2020/4/21 19:40	2020/2/19 0:40
997	1ºÅ¶ÏÃæ	8.4836	7.8364	5.4738	8.8775	1.9534	49.7834		2020/4/21 16:40	2020/2/18 21:40
998	1ºÅ¶ÏÃæ	8.4864	7.8457	5.4738	8.8767	2.1722	49.7117		2020/4/21 13:40	2020/2/18 18:40
999	1ºÅ¶ÏÃæ	8.5111	7.8398	5.473	8.8775	2.7336	49.5704		2020/4/21 10:40	2020/2/18 15:40
1000	1ºÅ¶ÏÃæ	8.5301	7.8491	5.473	8.8767	2.8536	49.5201		2020/4/21 7:40	2020/2/18 12:40
1001	1ºÅ¶ÏÃæ	8.5287	7.8719	5.473	8.8793	2.782	49.5995		2020/4/21 4:40	2020/2/18 9:40
1002	1ºÅ¶ÏÃæ	8.5287	7.8694	5.4722	8.8844	2.6387	49.6537		2020/4/21 1:40	2020/2/18 6:40
1003	1ºÅ¶ÏÃæ	8.5365	7.8677	5.4722	8.8853	2.5032	49.7059		2020/4/20 22:40	2020/2/18 3:40
1004	1ºÅ¶ÏÃæ	8.5471	7.8753	5.4722	8.8888	2.3445	49.7195		2020/4/20 19:40	2020/2/18 0:40
1005	1ºÅ¶ÏÃæ	8.5471	7.8796	5.4707	8.8888	2.0599	49.7447		2020/4/20 16:40	2020/2/17 21:40
1006	1ºÅ¶ÏÃæ	8.5604	7.877	5.4692	8.8853	2.1257	49.6421		2020/4/20 13:40	2020/2/17 18:40
1007	1ºÅ¶ÏÃæ	8.564	7.8652	5.4684	8.8827	2.6097	49.6266		2020/4/20 10:40	2020/2/17 15:40
1008	1ºÅ¶ÏÃæ	8.5527	7.8542	5.4684	8.8939	2.7897	49.5414		2020/4/20 7:40	2020/2/17 12:40
1009	1ºÅ¶ÏÃæ	8.5442	7.85	5.4676	8.9017	2.6465	49.5607		2020/4/20 4:40	2020/2/17 9:40
1010	1ºÅ¶ÏÃæ	8.5344	7.8593	5.4646	8.9043	2.5903	49.6091		2020/4/20 1:40	2020/2/17 6:40
1011	1ºÅ¶ÏÃæ	8.5259	7.866	5.4638	8.9	2.4413	49.613		2020/4/19 22:40	2020/2/17 3:40
1012	1ºÅ¶ÏÃæ	8.5428	7.8694	5.463	8.8957	2.3735	49.6769		2020/4/19 19:40	2020/2/17 0:40
1013	1ºÅ¶ÏÃæ	8.5485	7.8609	5.4592	8.8939	2.207	49.7214		2020/4/19 16:40	2020/2/16 21:40
1014	1ºÅ¶ÏÃæ	8.5471	7.866	5.4584	8.8879	2.3309	49.6846		2020/4/19 13:40	2020/2/16 18:40
1015	1ºÅ¶ÏÃæ	8.5435	7.8779	5.4562	8.8905	2.5632	49.5898		2020/4/19 10:40	2020/2/16 15:40
1016	1ºÅ¶ÏÃæ	8.5513	7.8787	5.4523	8.8844	2.6561	49.6285		2020/4/19 7:40	2020/2/16 12:40
1017	1ºÅ¶ÏÃæ	8.5612	7.8728	5.4485	8.8905	2.5245	49.6653		2020/4/19 4:40	2020/2/16 9:40
1018	1ºÅ¶ÏÃæ	8.5541	7.8804	5.4454	8.8896	2.4354	49.6827		2020/4/19 1:40	2020/2/16 6:40
1019	1ºÅ¶ÏÃæ	8.5576	7.8922	5.4408	8.8957	2.389	49.6885		2020/4/18 22:40	2020/2/16 3:40
1020	1ºÅ¶ÏÃæ	8.5675	7.8889	5.437	8.8853	2.238	49.7505		2020/4/18 19:40	2020/2/16 0:40
1021	1ºÅ¶ÏÃæ	8.5745	7.8669	5.4347	8.8879	2.1528	49.7892		2020/4/18 16:40	2020/2/15 21:40
1022	1ºÅ¶ÏÃæ	8.5576	7.844	5.4301	8.887	2.3115	49.733		2020/4/18 13:40	2020/2/15 18:40
1023	1ºÅ¶ÏÃæ	8.5414	7.8381	5.4255	8.8957	2.6349	49.6575		2020/4/18 10:40	2020/2/15 15:40
1024	1ºÅ¶ÏÃæ	8.5358	7.8127	5.4209	8.9043	2.6213	49.6575		2020/4/18 7:40	2020/2/15 12:40
1025	1ºÅ¶ÏÃæ	8.5196	7.7916	5.4156	8.9094	2.5264	49.6537		2020/4/18 4:40	2020/2/15 9:40
1026	1ºÅ¶ÏÃæ	8.4914	7.784	5.4087	8.9103	2.4819	49.6846		2020/4/18 3:10	2020/2/15 6:40
1027	1ºÅ¶ÏÃæ	8.4773	7.7772	5.4025	8.9181	2.4897	49.6866		2020/4/18 1:40	2020/2/15 3:40
1028	1ºÅ¶ÏÃæ	8.4688	7.7645	5.3972	8.9224	2.4509	49.6924		2020/4/18 0:10	2020/2/15 0:40
1029	1ºÅ¶ÏÃæ	8.4632	7.7349	5.3972	8.9224	2.4258	49.7001		2020/4/17 22:40	2020/2/14 21:40
1030	1ºÅ¶ÏÃæ	8.4441	7.7036	5.3926	8.9258	2.3425	49.6982		2020/4/17 21:10	2020/2/14 18:40
1031	1ºÅ¶ÏÃæ	8.4173	7.701	5.3857	8.9276	2.3038	49.733		2020/4/17 19:40	2020/2/14 15:40
1032	1ºÅ¶ÏÃæ	8.3877	7.6841	5.388	8.9327	2.207	49.7969		2020/4/17 18:10	2020/2/14 12:40
1033	1ºÅ¶ÏÃæ	8.3948	7.6816	5.3979	8.9517	2.1392	49.7795		2020/4/17 16:40	2020/2/14 9:40
1034	1ºÅ¶ÏÃæ	8.3694	7.696	5.3949	8.9534	2.1876	49.733		2020/4/17 15:10	2020/2/14 6:40
1035	1ºÅ¶ÏÃæ	8.3799	7.6968	5.3903	8.9655	2.327	49.7117		2020/4/17 13:40	2020/2/14 3:40
1036	1ºÅ¶ÏÃæ	8.3962	7.6917	5.3926	8.9672	2.4819	49.6711		2020/4/17 12:10	2020/2/14 0:40
1037	1ºÅ¶ÏÃæ	8.3863	7.6892	5.4033	8.9612	2.6349	49.644		2020/4/17 10:40	2020/2/13 21:40
1038	1ºÅ¶ÏÃæ	8.387	7.6807	5.4255	8.9595	2.811	49.584		2020/4/17 9:10	2020/2/13 18:40
1039	1ºÅ¶ÏÃæ	8.3743	7.6985	5.437	8.9569	2.7975	49.5317		2020/4/17 7:40	2020/2/13 15:40
1040	1ºÅ¶ÏÃæ	8.3736	7.6985	5.4454	8.9543	2.78	49.5433		2020/4/17 6:10	2020/2/13 12:40
1041	1ºÅ¶ÏÃæ	8.4004	7.6993	5.4615	8.9552	2.7665	49.5356		2020/4/17 4:40	2020/2/13 9:40
1042	1ºÅ¶ÏÃæ	8.3884	7.7163	5.4592	8.9552	2.7549	49.5724		2020/4/17 3:10	2020/2/13 6:40
1043	1ºÅ¶ÏÃæ	8.3962	7.7188	5.4623	8.9457	2.662	49.6111		2020/4/17 1:40	2020/2/13 3:40
1044	1ºÅ¶ÏÃæ	8.4145	7.7239	5.4623	8.9474	2.6	49.6246		2020/4/17 0:10	2020/2/13 0:40
1045	1ºÅ¶ÏÃæ	8.4152	7.718	5.4607	8.9431	2.5477	49.6517		2020/4/16 22:40	2020/2/12 21:40
1046	1ºÅ¶ÏÃæ	8.4173	7.7154	5.4653	8.9327	2.478	49.675		2020/4/16 21:10	2020/2/12 18:40
1047	1ºÅ¶ÏÃæ	8.4103	7.7247	5.4638	8.9293	2.3812	49.7156		2020/4/16 19:40	2020/2/12 15:40
1048	1ºÅ¶ÏÃæ	8.4145	7.7188	5.4653	8.9353	2.2844	49.7834		2020/4/16 18:10	2020/2/12 12:40
1049	1ºÅ¶ÏÃæ	8.423	7.7146	5.4653	8.9405	2.176	49.7543		2020/4/16 16:40	2020/2/12 9:40
1050	1ºÅ¶ÏÃæ	8.4089	7.7222	5.463	8.9405	2.1915	49.7156		2020/4/16 15:10	2020/2/12 6:40
1051	1ºÅ¶ÏÃæ	8.4117	7.729	5.4646	8.9276	2.3696	49.6498		2020/4/16 13:40	2020/2/12 3:40
1052	1ºÅ¶ÏÃæ	8.4145	7.7332	5.4653	8.9293	2.6136	49.5995		2020/4/16 12:10	2020/2/12 0:40
1053	1ºÅ¶ÏÃæ	8.43	7.7247	5.4653	8.9207	2.873	49.5782		2020/4/16 10:40	2020/2/11 21:40
1054	1ºÅ¶ÏÃæ	8.4336	7.7239	5.4638	8.9155	2.9098	49.5181		2020/4/16 9:10	2020/2/11 18:40
1055	1ºÅ¶ÏÃæ	8.4194	7.7374	5.4623	8.9163	2.8827	49.5162		2020/4/16 7:40	2020/2/11 15:40
1056	1ºÅ¶ÏÃæ	8.43	7.7349	5.4638	8.9155	2.8246	49.5336		2020/4/16 6:10	2020/2/11 12:40
1057	1ºÅ¶ÏÃæ	8.4314	7.7323	5.4676	8.9215	2.7258	49.5685		2020/4/16 4:40	2020/2/11 9:40
1058	1ºÅ¶ÏÃæ	8.435	7.7484	5.4646	8.9112	2.5497	49.5665		2020/4/16 3:10	2020/2/11 6:40
1059	1ºÅ¶ÏÃæ	8.4392	7.7645	5.463	8.9258	2.4819	49.6033		2020/4/16 1:40	2020/2/11 3:40
1060	1ºÅ¶ÏÃæ	8.4618	7.7662	5.4638	8.9146	2.4684	49.6227		2020/4/16 0:10	2020/2/11 0:40
1061	1ºÅ¶ÏÃæ	8.4618	7.7662	5.4653	8.9034	2.4064	49.6246		2020/4/15 22:40	2020/2/10 21:40
1062	1ºÅ¶ÏÃæ	8.4646	7.7806	5.4676	8.9017	2.3212	49.6846		2020/4/15 21:10	2020/2/10 18:40
1063	1ºÅ¶ÏÃæ	8.4737	7.8043	5.4653	8.8888	2.2418	49.6885		2020/4/15 19:40	2020/2/10 15:40
1064	1ºÅ¶ÏÃæ	8.4864	7.8102	5.4669	8.8862	2.116	49.7234		2020/4/15 18:10	2020/2/10 12:40
1065	1ºÅ¶ÏÃæ	8.5048	7.8153	5.4653	8.8888	1.9786	49.7563		2020/4/15 16:40	2020/2/10 9:40
1066	1ºÅ¶ÏÃæ	8.5048	7.833	5.463	8.8853	2.0057	49.7698		2020/4/15 15:10	2020/2/10 6:40
1067	1ºÅ¶ÏÃæ	8.5182	7.8406	5.4615	8.8844	2.1315	49.7117		2020/4/15 13:40	2020/2/10 3:40
1068	1ºÅ¶ÏÃæ	8.5337	7.8373	5.4592	8.8793	2.3929	49.675		2020/4/15 12:10	2020/2/10 0:40
1069	1ºÅ¶ÏÃæ	8.5386	7.833	5.4569	8.8801	2.4645	49.644		2020/4/15 10:40	2020/2/9 21:40
1070	1ºÅ¶ÏÃæ	8.5337	7.8339	5.4531	8.8836	2.5168	49.6304		2020/4/15 9:10	2020/2/9 18:40
1071	1ºÅ¶ÏÃæ	8.5294	7.844	5.45	8.8862	2.5109	49.6111		2020/4/15 7:40	2020/2/9 15:40
1072	1ºÅ¶ÏÃæ	8.5358	7.8373	5.4477	8.8862	2.4548	49.6208		2020/4/15 6:10	2020/2/9 12:40
1073	1ºÅ¶ÏÃæ	8.5379	7.8288	5.4447	8.8939	2.4451	49.6498		2020/4/15 4:40	2020/2/9 9:40
1074	1ºÅ¶ÏÃæ	8.5372	7.8271	5.4401	8.8991	2.3929	49.6692		2020/4/15 3:10	2020/2/9 6:40
1075	1ºÅ¶ÏÃæ	8.5287	7.8254	5.4378	8.8982	2.2748	49.6924		2020/4/15 1:40	2020/2/9 3:40
1076	1ºÅ¶ÏÃæ	8.516	7.8203	5.4339	8.9034	2.207	49.7253		2020/4/15 0:10	2020/2/9 0:40
1077	1ºÅ¶ÏÃæ	8.5294	7.806	5.4293	8.8991	2.1179	49.766		2020/4/14 22:40	2020/2/8 21:40
1078	1ºÅ¶ÏÃæ	8.5231	7.8009	5.4232	8.8982	1.9902	49.824		2020/4/14 21:10	2020/2/8 18:40
1079	1ºÅ¶ÏÃæ	8.5076	7.8077	5.4179	8.9008	1.8527	49.8356		2020/4/14 19:40	2020/2/8 15:40
1080	1ºÅ¶ÏÃæ	8.5012	7.7983	5.4148	8.9025	1.6553	49.8782		2020/4/14 18:10	2020/2/8 12:40
1081	1ºÅ¶ÏÃæ	8.509	7.784	5.4202	8.912	1.632	49.8531		2020/4/14 16:40	2020/2/8 9:40
1082	1ºÅ¶ÏÃæ	8.4942	7.784	5.414	8.9189	1.4249	49.8066		2020/4/14 15:10	2020/2/8 6:40
1083	1ºÅ¶ÏÃæ	8.49	7.7814	5.4102	8.9224	1.5081	49.7718		2020/4/14 13:40	2020/2/8 3:40
1084	1ºÅ¶ÏÃæ	8.49	7.7738	5.4117	8.9336	1.7908	49.7292		2020/4/14 12:10	2020/2/8 0:40
1085	1ºÅ¶ÏÃæ	8.4885	7.7611	5.4209	8.9284	2.2128	49.704		2020/4/14 10:40	2020/2/7 21:40
1086	1ºÅ¶ÏÃæ	8.4611	7.7535	5.424	8.931	2.4393	49.6711		2020/4/14 9:10	2020/2/7 18:40
1087	1ºÅ¶ÏÃæ	8.4603	7.7645	5.4202	8.9362	2.478	49.6266		2020/4/14 7:40	2020/2/7 15:40
1088	1ºÅ¶ÏÃæ	8.4589	7.7611	5.424	8.937	2.4161	49.6537		2020/4/14 6:10	2020/2/7 12:40
1089	1ºÅ¶ÏÃæ	8.4716	7.7527	5.4347	8.9457	2.42	49.6614		2020/4/14 4:40	2020/2/7 9:40
1090	1ºÅ¶ÏÃæ	8.4632	7.7611	5.4309	8.9491	2.387	49.7059		2020/4/14 3:10	2020/2/7 6:40
1091	1ºÅ¶ÏÃæ	8.4646	7.762	5.4293	8.9534	2.2748	49.7137		2020/4/14 1:40	2020/2/7 3:40
1092	1ºÅ¶ÏÃæ	8.4674	7.7603	5.4324	8.9543	2.2051	49.7485		2020/4/14 0:10	2020/2/7 0:40
1093	1ºÅ¶ÏÃæ	8.4688	7.7442	5.4508	8.9517	2.1121	49.7814		2020/4/13 22:40	2020/2/6 21:40
1094	1ºÅ¶ÏÃæ	8.4653	7.7357	5.4562	8.9534	2.025	49.8163		2020/4/13 21:10	2020/2/6 18:40
1095	1ºÅ¶ÏÃæ	8.4448	7.7476	5.4554	8.956	1.8624	49.8802		2020/4/13 19:40	2020/2/6 15:40
1096	1ºÅ¶ÏÃæ	8.4477	7.7391	5.4516	8.9552	1.6262	49.9208		2020/4/13 18:10	2020/2/6 12:40
1097	1ºÅ¶ÏÃæ	8.4561	7.7383	5.4485	8.9595	1.4926	49.9208		2020/4/13 16:40	2020/2/6 9:40
1098	1ºÅ¶ÏÃæ	8.4547	7.7527	5.4454	8.9638	1.5604	49.8899		2020/4/13 15:10	2020/2/6 6:40
1099	1ºÅ¶ÏÃæ	8.4498	7.7611	5.4408	8.9784	1.6843	49.8124		2020/4/13 13:40	2020/2/6 3:40
1100	1ºÅ¶ÏÃæ	8.4526	7.7586	5.4424	8.9698	1.9863	49.7834		2020/4/13 12:10	2020/2/6 0:40
1101	1ºÅ¶ÏÃæ	8.4667	7.7543	5.4554	8.9733	2.3077	49.7601		2020/4/13 10:40	2020/2/5 21:40
1102	1ºÅ¶ÏÃæ	8.4674	7.7594	5.4692	8.9646	2.5168	49.6769		2020/4/13 9:10	2020/2/5 18:40
1103	1ºÅ¶ÏÃæ	8.466	7.7679	5.4676	8.9672	2.5497	49.6672		2020/4/13 7:40	2020/2/5 15:40
1104	1ºÅ¶ÏÃæ	8.4589	7.7527	5.4653	8.9707	2.5284	49.673		2020/4/13 6:10	2020/2/5 12:40
1105	1ºÅ¶ÏÃæ	8.4759	7.7459	5.4607	8.9793	2.5361	49.7156		2020/4/13 4:40	2020/2/5 5:43
1106	1ºÅ¶ÏÃæ	8.4822	7.7459	5.4584	8.9733	2.4219	49.7117		2020/4/13 3:10	2020/2/5 2:43
1107	1ºÅ¶ÏÃæ	8.4554	7.7417	5.4569	8.9776	2.3464	49.6943		2020/4/13 1:40	2020/2/4 23:43
1108	1ºÅ¶ÏÃæ	8.4547	7.7315	5.4531	8.9724	2.2922	49.733		2020/4/13 0:10	2020/2/4 20:43
1109	1ºÅ¶ÏÃæ	8.4653	7.7213	5.4508	8.9715	2.2031	49.7756		2020/4/12 22:40	2020/2/4 17:43
1110	1ºÅ¶ÏÃæ	8.442	7.7256	5.4477	8.9664	2.1392	49.7543		2020/4/12 21:10	2020/2/4 14:43
1111	1ºÅ¶ÏÃæ	8.4462	7.7374	5.4523	8.9638	2.0347	49.8047		2020/4/12 19:40	2020/2/4 11:43
1112	1ºÅ¶ÏÃæ	8.4392	7.7349	5.4615	8.9621	1.9166	49.8395		2020/4/12 18:10	2020/2/4 8:43
1113	1ºÅ¶ÏÃæ	8.4399	7.7383	5.4584	8.9638	1.6824	49.855		2020/4/12 16:40	2020/2/4 5:43
1114	1ºÅ¶ÏÃæ	8.4498	7.7552	5.4592	8.9707	1.7424	49.766		2020/4/12 15:10	2020/2/4 2:43
1115	1ºÅ¶ÏÃæ	8.4526	7.7713	5.4699	8.9698	1.934	49.7292		2020/4/12 13:40	2020/2/3 23:43
1116	1ºÅ¶ÏÃæ	8.4575	7.7831	5.473	8.9569	2.2302	49.6711		2020/4/12 12:10	2020/2/3 20:43
1117	1ºÅ¶ÏÃæ	8.4766	7.784	5.4699	8.9405	2.4916	49.6672		2020/4/12 10:40	2020/2/3 17:43
1118	1ºÅ¶ÏÃæ	8.49	7.7916	5.4699	8.9526	2.631	49.6149		2020/4/12 9:10	2020/2/3 14:43
1119	1ºÅ¶ÏÃæ	8.4907	7.8043	5.4692	8.9448	2.5942	49.6111		2020/4/12 7:40	2020/2/3 11:43
1120	1ºÅ¶ÏÃæ	8.4963	7.7865	5.4669	8.9474	2.5535	49.6053		2020/4/12 6:10	2020/2/3 8:43
1121	1ºÅ¶ÏÃæ	8.5069	7.7696	5.4646	8.9457	2.5516	49.6208		2020/4/12 4:40	2020/2/3 5:43
1122	1ºÅ¶ÏÃæ	8.5097	7.762	5.4646	8.9431	2.5187	49.6421		2020/4/12 3:10	2020/2/3 2:43
1123	1ºÅ¶ÏÃæ	8.4893	7.7594	5.4623	8.9448	2.4064	49.6692		2020/4/12 1:40	2020/2/2 23:43
1124	1ºÅ¶ÏÃæ	8.4808	7.7543	5.4592	8.9362	2.2999	49.6866		2020/4/12 0:10	2020/2/2 20:43
1125	1ºÅ¶ÏÃæ	8.4695	7.7425	5.4577	8.9103	2.2496	49.7388		2020/4/11 22:40	2020/2/2 17:43
1126	1ºÅ¶ÏÃæ	8.4681	7.7417	5.4562	8.9181	2.1818	49.7408		2020/4/11 21:10	2020/2/2 14:43
1127	1ºÅ¶ÏÃæ	8.4589	7.7493	5.463	8.9163	2.0483	49.795		2020/4/11 19:40	2020/2/2 11:43
1128	1ºÅ¶ÏÃæ	8.4568	7.7476	5.4814	8.9189	1.8798	49.8279		2020/4/11 18:10	2020/2/2 8:43
1129	1ºÅ¶ÏÃæ	8.4611	7.7476	5.483	8.9034	1.7579	49.8202		2020/4/11 16:40	2020/2/2 5:43
1130	1ºÅ¶ÏÃæ	8.473	7.756	5.4814	8.9086	1.7946	49.7021		2020/4/11 15:10	2020/2/2 2:43
1131	1ºÅ¶ÏÃæ	8.4646	7.762	5.483	8.8982	2.0366	49.6653		2020/4/11 13:40	2020/2/1 23:43
1132	1ºÅ¶ÏÃæ	8.4702	7.7594	5.4814	8.8957	2.298	49.6324		2020/4/11 12:10	2020/2/1 20:43
1133	1ºÅ¶ÏÃæ	8.4667	7.7518	5.4807	8.8896	2.6561	49.584		2020/4/11 10:40	2020/2/1 17:43
1134	1ºÅ¶ÏÃæ	8.4808	7.7501	5.4799	8.8775	2.8072	49.5472		2020/4/11 9:10	2020/2/1 14:43
1135	1ºÅ¶ÏÃæ	8.4716	7.7594	5.4807	8.8732	2.7704	49.5162		2020/4/11 7:40	2020/2/1 11:43
1136	1ºÅ¶ÏÃæ	8.466	7.7459	5.4791	8.8689	2.6891	49.5162		2020/4/11 6:10	2020/2/1 8:43
1137	1ºÅ¶ÏÃæ	8.4716	7.7417	5.4776	8.8732	2.6658	49.5356		2020/4/11 4:40	2020/2/1 5:43
1138	1ºÅ¶ÏÃæ	8.4794	7.745	5.4761	8.8663	2.662	49.5859		2020/4/11 3:10	2020/2/1 2:43
1139	1ºÅ¶ÏÃæ	8.4554	7.7459	5.4776	8.8655	2.6058	49.5956		2020/4/11 1:40	2020/1/31 23:43
1140	1ºÅ¶ÏÃæ	8.4709	7.7383	5.4776	8.8603	2.5361	49.6169		2020/4/11 0:10	2020/1/31 20:43
1141	1ºÅ¶ÏÃæ	8.4674	7.7315	5.4761	8.8448	2.4761	49.6343		2020/4/10 22:40	2020/1/31 17:43
1142	1ºÅ¶ÏÃæ	8.4618	7.7332	5.4761	8.8431	2.4354	49.6343		2020/4/10 21:10	2020/1/31 14:43
1143	1ºÅ¶ÏÃæ	8.4526	7.7459	5.4784	8.8362	2.3619	49.6982		2020/4/10 19:40	2020/1/31 11:43
1144	1ºÅ¶ÏÃæ	8.4462	7.7391	5.4868	8.8405	2.2264	49.7234		2020/4/10 18:10	2020/1/31 8:43
1145	1ºÅ¶ÏÃæ	8.4596	7.7425	5.4853	8.8387	2.085	49.7582		2020/4/10 16:40	2020/1/31 5:43
1146	1ºÅ¶ÏÃæ	8.4625	7.7543	5.4868	8.8465	2.1083	49.7505		2020/4/10 15:10	2020/1/31 2:43
1147	1ºÅ¶ÏÃæ	8.4547	7.7662	5.4845	8.8482	2.2844	49.6517		2020/4/10 13:40	2020/1/30 23:43
1148	1ºÅ¶ÏÃæ	8.4681	7.7687	5.4853	8.8474	2.4451	49.5859		2020/4/10 12:10	2020/1/30 20:43
1149	1ºÅ¶ÏÃæ	8.4773	7.7653	5.486	8.8362	2.7181	49.5917		2020/4/10 10:40	2020/1/30 17:43
1150	1ºÅ¶ÏÃæ	8.4766	7.7687	5.4853	8.8362	2.7762	49.5549		2020/4/10 9:10	2020/1/30 14:43
1151	1ºÅ¶ÏÃæ	8.4829	7.778	5.4853	8.831	2.7471	49.5569		2020/4/10 7:40	2020/1/30 11:43
1152	1ºÅ¶ÏÃæ	8.4836	7.7704	5.4837	8.8319	2.6561	49.5607		2020/4/10 6:10	2020/1/30 8:43
1153	1ºÅ¶ÏÃæ	8.5048	7.7662	5.483	8.837	2.5632	49.5607		2020/4/10 4:40	2020/1/30 5:43
1154	1ºÅ¶ÏÃæ	8.4998	7.7721	5.483	8.8431	2.4993	49.5782		2020/4/10 3:10	2020/1/30 2:43
1155	1ºÅ¶ÏÃæ	8.4871	7.7763	5.4814	8.8405	2.3851	49.5878		2020/4/10 1:40	2020/1/29 23:43
1156	1ºÅ¶ÏÃæ	8.4857	7.7704	5.4807	8.8353	2.4258	49.6227		2020/4/10 0:10	2020/1/29 20:43
1157	1ºÅ¶ÏÃæ	8.4935	7.7577	5.4791	8.831	2.358	49.6227		2020/4/9 22:40	2020/1/29 17:43
1158	1ºÅ¶ÏÃæ	8.4949	7.7552	5.4791	8.825	2.3348	49.6633		2020/4/9 21:10	2020/1/29 14:43
1159	1ºÅ¶ÏÃæ	8.4871	7.7433	5.4745	8.8189	2.2651	49.7079		2020/4/9 19:40	2020/1/29 11:43
1160	1ºÅ¶ÏÃæ	8.4787	7.7383	5.4738	8.825	2.1934	49.7369		2020/4/9 18:10	2020/1/29 8:43
1161	1ºÅ¶ÏÃæ	8.4773	7.7433	5.4722	8.8267	2.1238	49.7195		2020/4/9 16:40	2020/1/29 5:43
1162	1ºÅ¶ÏÃæ	8.4646	7.7425	5.4707	8.8336	2.0812	49.7272		2020/4/9 15:10	2020/1/29 2:43
1163	1ºÅ¶ÏÃæ	8.4667	7.7391	5.473	8.8327	2.2225	49.6595		2020/4/9 13:40	2020/1/28 23:43
1164	1ºÅ¶ÏÃæ	8.4653	7.7315	5.4868	8.8336	2.2806	49.6537		2020/4/9 12:10	2020/1/28 20:43
1165	1ºÅ¶ÏÃæ	8.4646	7.7323	5.4921	8.8267	2.3696	49.6343		2020/4/9 10:40	2020/1/28 17:43
1166	1ºÅ¶ÏÃæ	8.4611	7.7433	5.4929	8.8275	2.4684	49.5762		2020/4/9 9:10	2020/1/28 14:43
1167	1ºÅ¶ÏÃæ	8.4554	7.7349	5.4921	8.8241	2.3696	49.522		2020/4/9 7:40	2020/1/28 8:43
1168	1ºÅ¶ÏÃæ	8.4653	7.7357	5.4921	8.8301	2.3425	49.5588		2020/4/9 6:10	2020/1/28 5:43
1169	1ºÅ¶ÏÃæ	8.4611	7.745	5.4929	8.837	2.327	49.6169		2020/4/9 4:40	2020/1/28 2:43
1170	1ºÅ¶ÏÃæ	8.4667	7.7518	5.4921	8.8456	2.3232	49.6498		2020/4/9 3:10	2020/1/27 23:43
1171	1ºÅ¶ÏÃæ	8.4773	7.7527	5.4929	8.8474	2.2864	49.6537		2020/4/9 1:40	2020/1/27 20:43
1172	1ºÅ¶ÏÃæ	8.4744	7.7442	5.4914	8.8491	2.1818	49.6633		2020/4/9 0:10	2020/1/27 17:43
1173	1ºÅ¶ÏÃæ	8.4709	7.7391	5.4906	8.8517	2.1102	49.7021		2020/4/8 22:40	2020/1/27 8:43
1174	1ºÅ¶ÏÃæ	8.4695	7.7543	5.4898	8.8482	2.0289	49.7505		2020/4/8 21:10	2020/1/27 5:43
1175	1ºÅ¶ÏÃæ	8.4766	7.7577	5.4898	8.8465	1.8876	49.8163		2020/4/8 19:40	2020/1/27 2:43
1176	1ºÅ¶ÏÃæ	8.4857	7.7696	5.4898	8.8517	1.692	49.855		2020/4/8 18:10	2020/1/26 23:43
1177	1ºÅ¶ÏÃæ	8.478	7.778	5.4891	8.862	1.6456	49.8376		2020/4/8 16:40	2020/1/26 20:43
1178	1ºÅ¶ÏÃæ	8.4928	7.778	5.4883	8.8663	1.4365	49.8163		2020/4/8 15:10	2020/1/26 17:43
1179	1ºÅ¶ÏÃæ	8.497	7.7713	5.4853	8.8775	1.4442	49.7408		2020/4/8 13:40	2020/1/26 11:43
1180	1ºÅ¶ÏÃæ	8.5048	7.7738	5.4845	8.8706	1.5778	49.7311		2020/4/8 12:10	2020/1/26 8:43
1181	1ºÅ¶ÏÃæ	8.5041	7.7823	5.4814	8.8862	2.0057	49.7176		2020/4/8 10:40	2020/1/26 5:43
1182	1ºÅ¶ÏÃæ	8.497	7.7806	5.4791	8.8862	2.2902	49.6575		2020/4/8 9:10	2020/1/26 2:43
1183	1ºÅ¶ÏÃæ	8.5019	7.784	5.4776	8.8948	2.3561	49.6401		2020/4/8 7:40	2020/1/25 23:43
1184	1ºÅ¶ÏÃæ	8.5125	7.7907	5.4753	8.8948	2.3541	49.6653		2020/4/8 6:10	2020/1/25 20:43
1185	1ºÅ¶ÏÃæ	8.5118	7.8009	5.473	8.9025	2.358	49.704		2020/4/8 4:40	2020/1/25 17:43
1186	1ºÅ¶ÏÃæ	8.5139	7.8017	5.4699	8.912	2.329	49.6982		2020/4/8 3:10	2020/1/25 14:43
1187	1ºÅ¶ÏÃæ	8.5175	7.7975	5.4692	8.9146	2.269	49.6963		2020/4/8 1:40	2020/1/25 11:43
1188	1ºÅ¶ÏÃæ	8.5259	7.7983	5.4653	8.9129	2.1857	49.6924		2020/4/8 0:10	2020/1/25 8:43
1189	1ºÅ¶ÏÃæ	8.5316	7.8068	5.463	8.9189	2.087	49.7253		2020/4/7 22:40	2020/1/25 5:43
1190	1ºÅ¶ÏÃæ	8.5245	7.8	5.4592	8.9138	1.994	49.7447		2020/4/7 21:10	2020/1/25 2:43
1191	1ºÅ¶ÏÃæ	8.5316	7.7924	5.4569	8.8965	1.843	49.8047		2020/4/7 19:40	2020/1/24 23:43
1192	1ºÅ¶ÏÃæ	8.5379	7.7924	5.4539	8.9198	1.6533	49.8105		2020/4/7 18:10	2020/1/24 20:43
1193	1ºÅ¶ÏÃæ	8.5182	7.7941	5.45	8.9224	1.481	49.7931		2020/4/7 16:40	2020/1/24 17:43
1194	1ºÅ¶ÏÃæ	8.5238	7.7865	5.4454	8.9336	1.4791	49.7505		2020/4/7 15:10	2020/1/24 14:43
1195	1ºÅ¶ÏÃæ	8.521	7.7679	5.4431	8.9362	1.5139	49.704		2020/4/7 13:40	2020/1/24 11:43
1196	1ºÅ¶ÏÃæ	8.5139	7.7628	5.437	8.9301	1.7966	49.6827		2020/4/7 12:10	2020/1/24 8:43
1197	1ºÅ¶ÏÃæ	8.509	7.7662	5.4339	8.9301	2.0715	49.675		2020/4/7 10:40	2020/1/24 5:43
1198	1ºÅ¶ÏÃæ	8.4977	7.7527	5.4309	8.9224	2.2961	49.6537		2020/4/7 9:10	2020/1/24 2:43
1199	1ºÅ¶ÏÃæ	8.497	7.7425	5.4316	8.9319	2.3212	49.6091		2020/4/7 7:40	2020/1/23 23:43
1200	1ºÅ¶ÏÃæ	8.4808	7.7433	5.4431	8.9284	2.3174	49.5995		2020/4/7 6:10	2020/1/23 20:43
1201	1ºÅ¶ÏÃæ	8.4843	7.74	5.4431	8.9293	2.327	49.6653		2020/4/7 4:40	2020/1/23 17:43
1202	1ºÅ¶ÏÃæ	8.4808	7.7315	5.4401	8.9336	2.3406	49.6537		2020/4/7 3:10	2020/1/23 14:43
1203	1ºÅ¶ÏÃæ	8.4688	7.7129	5.4462	8.9336	2.3154	49.6982		2020/4/7 1:40	2020/1/23 11:43
1204	1ºÅ¶ÏÃæ	8.4716	7.7095	5.45	8.9362	2.2167	49.7292		2020/4/7 0:10	2020/1/23 8:43
1205	1ºÅ¶ÏÃæ	8.4519	7.7154	5.4462	8.9362	2.1334	49.7234		2020/4/6 22:40	2020/1/23 5:43
1206	1ºÅ¶ÏÃæ	8.4519	7.701	5.4477	8.9327	2.0908	49.7543		2020/4/6 21:10	2020/1/23 2:43
1207	1ºÅ¶ÏÃæ	8.4484	7.6968	5.4562	8.931	1.9786	49.826		2020/4/6 19:40	2020/1/22 23:43
1208	1ºÅ¶ÏÃæ	8.4321	7.7036	5.4684	8.9345	1.8527	49.8202		2020/4/6 18:10	2020/1/22 20:43
1209	1ºÅ¶ÏÃæ	8.4392	7.7086	5.473	8.9396	1.5081	49.8899		2020/4/6 16:40	2020/1/22 17:43
1210	1ºÅ¶ÏÃæ	8.4533	7.7002	5.4707	8.9465	1.2429	49.8821		2020/4/6 15:10	2020/1/22 14:43
1211	1ºÅ¶ÏÃæ	8.4512	7.6833	5.4722	8.9422	1.2584	49.7582		2020/4/6 13:40	2020/1/22 11:43
1212	1ºÅ¶ÏÃæ	8.4371	7.6816	5.4738	8.95	1.5468	49.6711		2020/4/6 12:10	2020/1/22 8:43
1213	1ºÅ¶ÏÃæ	8.4209	7.6892	5.4707	8.9293	2.0792	49.6304		2020/4/6 10:40	2020/1/22 5:43
1214	1ºÅ¶ÏÃæ	8.4187	7.6756	5.4707	8.9241	2.358	49.582		2020/4/6 9:10	2020/1/22 2:43
1215	1ºÅ¶ÏÃæ	8.418	7.6723	5.4753	8.9284	2.3522	49.5433		2020/4/6 7:40	2020/1/21 23:43
1216	1ºÅ¶ÏÃæ	8.4053	7.6799	5.4906	8.9198	2.3348	49.5627		2020/4/6 6:10	2020/1/21 20:43
1217	1ºÅ¶ÏÃæ	8.4103	7.6858	5.4921	8.937	2.3561	49.5898		2020/4/6 4:40	2020/1/21 17:43
1218	1ºÅ¶ÏÃæ	8.4202	7.6824	5.4921	8.9207	2.358	49.5956		2020/4/6 3:10	2020/1/21 14:43
1219	1ºÅ¶ÏÃæ	8.423	7.6756	5.496	8.9301	2.3174	49.5975		2020/4/6 1:40	2020/1/21 11:43
1220	1ºÅ¶ÏÃæ	8.4187	7.6799	5.4929	8.9276	2.2225	49.5995		2020/4/6 0:10	2020/1/21 8:43
1221	1ºÅ¶ÏÃæ	8.4124	7.701	5.4921	8.9215	2.1547	49.6479		2020/4/5 22:40	2020/1/21 5:43
1222	1ºÅ¶ÏÃæ	8.4279	7.7027	5.4921	8.9163	2.027	49.7059		2020/4/5 21:10	2020/1/21 2:43
1223	1ºÅ¶ÏÃæ	8.4477	7.6993	5.4944	8.9129	1.9069	49.7388		2020/4/5 19:40	2020/1/20 23:43
1224	1ºÅ¶ÏÃæ	8.4413	7.7137	5.4929	8.9112	1.7346	49.7543		2020/4/5 18:10	2020/1/20 20:43
1225	1ºÅ¶ÏÃæ	8.4477	7.7247	5.4944	8.9198	1.5352	49.7234		2020/4/5 16:40	2020/1/20 17:43
1226	1ºÅ¶ÏÃæ	8.4646	7.7315	5.4944	8.9232	1.6359	49.6788		2020/4/5 15:10	2020/1/20 14:43
1227	1ºÅ¶ÏÃæ	8.4582	7.7196	5.4967	8.9232	1.6959	49.6014		2020/4/5 13:40	2020/1/20 11:43
1228	1ºÅ¶ÏÃæ	8.4681	7.718	5.4944	8.9198	1.8643	49.6208		2020/4/5 12:10	2020/1/20 8:43
1229	1ºÅ¶ÏÃæ	8.4582	7.7222	5.4944	8.9146	2.1392	49.5995		2020/4/5 10:40	2020/1/20 5:43
1230	1ºÅ¶ÏÃæ	8.4653	7.7061	5.4952	8.9138	2.2902	49.5162		2020/4/5 9:10	2020/1/20 2:43
1231	1ºÅ¶ÏÃæ	8.4561	7.6985	5.4967	8.9112	2.3174	49.4581		2020/4/5 7:40	2020/1/19 23:43
1232	1ºÅ¶ÏÃæ	8.4455	7.7086	5.4967	8.9163	2.3154	49.4175		2020/4/5 6:10	2020/1/19 20:43
1233	1ºÅ¶ÏÃæ	8.4462	7.7171	5.4975	8.9232	2.3174	49.462		2020/4/5 4:40	2020/1/19 17:43
1234	1ºÅ¶ÏÃæ	8.4512	7.7256	5.4975	8.9189	2.2593	49.4426		2020/4/5 3:10	2020/1/19 14:43
1235	1ºÅ¶ÏÃæ	8.466	7.7239	5.5013	8.9241	2.2128	49.4697		2020/4/5 1:40	2020/1/19 11:43
1236	1ºÅ¶ÏÃæ	8.454	7.729	5.4998	8.9163	2.1818	49.493		2020/4/5 0:10	2020/1/19 8:43
1237	1ºÅ¶ÏÃæ	8.4681	7.7417	5.4983	8.9112	2.1586	49.4988		2020/4/4 22:40	2020/1/19 5:43
1238	1ºÅ¶ÏÃæ	8.4822	7.729	5.4998	8.9103	2.0773	49.5394		2020/4/4 21:10	2020/1/19 2:43
1239	1ºÅ¶ÏÃæ	8.4829	7.7213	5.5006	8.8982	1.9863	49.5472		2020/4/4 19:40	2020/1/18 23:43
1240	1ºÅ¶ÏÃæ	8.4674	7.7264	5.5006	8.906	1.8914	49.5975		2020/4/4 18:10	2020/1/18 20:43
1241	1ºÅ¶ÏÃæ	8.4646	7.7349	5.5006	8.9034	1.8276	49.584		2020/4/4 16:40	2020/1/18 17:43
1242	1ºÅ¶ÏÃæ	8.4794	7.7239	5.5021	8.9112	1.7985	49.5453		2020/4/4 15:10	2020/1/18 14:43
1243	1ºÅ¶ÏÃæ	8.4773	7.7205	5.5029	8.9138	1.8624	49.5278		2020/4/4 13:40	2020/1/18 11:43
1244	1ºÅ¶ÏÃæ	8.4611	7.723	5.5029	8.9094	2.0424	49.553		2020/4/4 12:10	2020/1/18 8:43
1245	1ºÅ¶ÏÃæ	8.4681	7.7357	5.5013	8.906	2.207	49.5375		2020/4/4 10:40	2020/1/18 5:43
1246	1ºÅ¶ÏÃæ	8.4773	7.7264	5.5013	8.9025	2.3386	49.4852		2020/4/4 9:10	2020/1/18 2:43
1247	1ºÅ¶ÏÃæ	8.4752	7.7222	5.5013	8.8922	2.3522	49.4446		2020/4/4 7:40	2020/1/17 23:43
1248	1ºÅ¶ÏÃæ	8.4667	7.7256	5.5006	8.8896	2.3251	49.462		2020/4/4 6:10	2020/1/17 20:43
1249	1ºÅ¶ÏÃæ	8.4695	7.7323	5.5006	8.9043	2.3406	49.4736		2020/4/4 4:40	2020/1/17 17:43
1250	1ºÅ¶ÏÃæ	8.473	7.7281	5.5006	8.9138	2.3503	49.4601		2020/4/4 3:10	2020/1/17 14:43
1251	1ºÅ¶ÏÃæ	8.485	7.7213	5.4998	8.9094	2.3038	49.5065		2020/4/4 1:40	2020/1/17 11:43
1252	1ºÅ¶ÏÃæ	8.4737	7.7247	5.4975	8.9077	2.2109	49.5123		2020/4/4 0:10	2020/1/17 8:43
1253	1ºÅ¶ÏÃæ	8.4674	7.7391	5.496	8.8965	2.1741	49.5356		2020/4/3 22:40	2020/1/17 5:43
1254	1ºÅ¶ÏÃæ	8.4787	7.7366	5.4967	8.8879	2.1392	49.5743		2020/4/3 21:10	2020/1/17 2:43
1255	1ºÅ¶ÏÃæ	8.4893	7.7332	5.496	8.8819	2.0599	49.5898		2020/4/3 19:40	2020/1/16 23:43
1256	1ºÅ¶ÏÃæ	8.4829	7.74	5.4944	8.8827	1.9747	49.6304		2020/4/3 18:10	2020/1/16 20:43
1257	1ºÅ¶ÏÃæ	8.485	7.7484	5.4929	8.8801	1.8914	49.6033		2020/4/3 16:40	2020/1/16 17:43
1258	1ºÅ¶ÏÃæ	8.4956	7.7433	5.4921	8.8827	1.8856	49.5394		2020/4/3 15:10	2020/1/16 14:43
1259	1ºÅ¶ÏÃæ	8.5005	7.729	5.4914	8.887	1.936	49.5317		2020/4/3 13:40	2020/1/16 11:43
1260	1ºÅ¶ÏÃæ	8.4864	7.7256	5.4891	8.8862	2.0734	49.4852		2020/4/3 12:10	2020/1/16 8:43
1261	1ºÅ¶ÏÃæ	8.4759	7.7298	5.4868	8.875	2.2496	49.4872		2020/4/3 10:40	2020/1/16 5:43
1262	1ºÅ¶ÏÃæ	8.4815	7.7163	5.486	8.8715	2.3464	49.4252		2020/4/3 9:10	2020/1/16 2:43
1263	1ºÅ¶ÏÃæ	8.4702	7.7053	5.4845	8.8724	2.358	49.3749		2020/4/3 7:40	2020/1/15 23:43
1264	1ºÅ¶ÏÃæ	8.4575	7.7053	5.4921	8.8724	2.3658	49.3768		2020/4/3 6:10	2020/1/15 20:43
1265	1ºÅ¶ÏÃæ	8.4596	7.7002	5.4921	8.8689	2.3967	49.3575		2020/4/3 4:40	2020/1/15 17:43
1266	1ºÅ¶ÏÃæ	8.4596	7.69	5.4914	8.8689	2.4161	49.373		2020/4/3 3:10	2020/1/15 14:43
1267	1ºÅ¶ÏÃæ	8.4526	7.6748	5.4998	8.8784	2.3851	49.4078		2020/4/3 1:40	2020/1/15 11:43
1268	1ºÅ¶ÏÃæ	8.4399	7.6655	5.5006	8.8698	2.3561	49.3865		2020/4/3 0:10	2020/1/15 8:43
1269	1ºÅ¶ÏÃæ	8.4138	7.6782	5.4998	8.862	2.3406	49.4097		2020/4/2 22:40	2020/1/15 5:43
1270	1ºÅ¶ÏÃæ	8.4194	7.6739	5.5006	8.8551	2.2844	49.4446		2020/4/2 21:10	2020/1/15 2:43
1271	1ºÅ¶ÏÃæ	8.423	7.6739	5.5036	8.8534	2.2728	49.4814		2020/4/2 19:40	2020/1/14 23:43
1272	1ºÅ¶ÏÃæ	8.418	7.6849	5.5082	8.8525	2.207	49.4949		2020/4/2 18:10	2020/1/14 20:43
1273	1ºÅ¶ÏÃæ	8.4272	7.7002	5.509	8.8525	2.1199	49.5104		2020/4/2 16:40	2020/1/14 17:43
1274	1ºÅ¶ÏÃæ	8.4413	7.7002	5.5082	8.8569	2.116	49.4639		2020/4/2 15:10	2020/1/14 14:43
1275	1ºÅ¶ÏÃæ	8.4547	7.696	5.509	8.8569	2.178	49.4078		2020/4/2 13:40	2020/1/14 11:43
1276	1ºÅ¶ÏÃæ	8.4568	7.69	5.5067	8.8569	2.3019	49.3981		2020/4/2 12:10	2020/1/14 8:43
1277	1ºÅ¶ÏÃæ	8.4519	7.7036	5.5075	8.8689	2.3154	49.4388		2020/4/2 10:40	2020/1/14 5:43
1278	1ºÅ¶ÏÃæ	8.4526	7.6968	5.509	8.8525	2.3096	49.3749		2020/4/2 9:10	2020/1/14 2:43
1279	1ºÅ¶ÏÃæ	8.4547	7.69	5.5121	8.856	2.3038	49.2897		2020/4/2 7:40	2020/1/13 23:43
1280	1ºÅ¶ÏÃæ	8.4484	7.6926	5.5128	8.862	2.3096	49.2897		2020/4/2 6:10	2020/1/13 20:43
1281	1ºÅ¶ÏÃæ	8.4533	7.696	5.5136	8.8637	2.3483	49.2897		2020/4/2 4:40	2020/1/13 17:43
1282	1ºÅ¶ÏÃæ	8.4462	7.6934	5.5136	8.8741	2.3696	49.3091		2020/4/2 3:10	2020/1/13 14:43
1283	1ºÅ¶ÏÃæ	8.4533	7.6833	5.5143	8.8732	2.3774	49.3129		2020/4/2 1:40	2020/1/13 11:43
1284	1ºÅ¶ÏÃæ	8.4427	7.6807	5.5128	8.8655	2.3987	49.3381		2020/4/2 0:10	2020/1/13 8:43
1285	1ºÅ¶ÏÃæ	8.4293	7.6968	5.5121	8.8655	2.389	49.3652		2020/4/1 22:40	2020/1/13 5:43
1286	1ºÅ¶ÏÃæ	8.454	7.6875	5.5136	8.8586	2.3812	49.402		2020/4/1 21:10	2020/1/13 2:43
1287	1ºÅ¶ÏÃæ	8.4469	7.6807	5.5143	8.8525	2.3832	49.4523		2020/4/1 19:40	2020/1/12 23:43
1288	1ºÅ¶ÏÃæ	8.4469	7.6824	5.5143	8.8517	2.3328	49.5569		2020/4/1 18:10	2020/1/12 20:43
1289	1ºÅ¶ÏÃæ	8.442	7.6841	5.5136	8.8577	2.2399	49.522		2020/4/1 16:40	2020/1/12 17:43
1290	1ºÅ¶ÏÃæ	8.4469	7.6833	5.5143	8.8775	2.1973	49.5027		2020/4/1 15:10	2020/1/12 14:43
1291	1ºÅ¶ÏÃæ	8.4469	7.6748	5.5174	8.8646	2.2631	49.4562		2020/4/1 13:40	2020/1/12 11:43
1292	1ºÅ¶ÏÃæ	8.4413	7.6689	5.5166	8.8655	2.3096	49.5027		2020/4/1 12:10	2020/1/12 8:43
1293	1ºÅ¶ÏÃæ	8.4314	7.6875	5.5143	8.8612	2.3445	49.4678		2020/4/1 10:40	2020/1/12 5:43
1294	1ºÅ¶ÏÃæ	8.4448	7.679	5.5166	8.8663	2.3464	49.3962		2020/4/1 9:10	2020/1/12 2:43
1295	1ºÅ¶ÏÃæ	8.4498	7.6866	5.5174	8.8689	2.3483	49.3807		2020/4/1 7:40	2020/1/11 23:43
1296	1ºÅ¶ÏÃæ	8.4406	7.7027	5.5174	8.8715	2.3367	49.3633		2020/4/1 6:10	2020/1/11 20:43
1297	1ºÅ¶ÏÃæ	8.4582	7.7137	5.5166	8.8784	2.3774	49.3942		2020/4/1 4:40	2020/1/11 17:43
1298	1ºÅ¶ÏÃæ	8.4688	7.7247	5.5159	8.8844	2.418	49.4155		2020/4/1 3:10	2020/1/11 14:43
1299	1ºÅ¶ÏÃæ	8.4829	7.7205	5.5174	8.8879	2.4277	49.4078		2020/4/1 1:40	2020/1/11 11:43
1300	1ºÅ¶ÏÃæ	8.4871	7.7196	5.5159	8.8836	2.4587	49.4155		2020/4/1 0:10	2020/1/11 8:43
1301	1ºÅ¶ÏÃæ	8.4794	7.729	5.5166	8.8784	2.4529	49.3981		2020/3/31 22:40	2020/1/11 5:43
1302	1ºÅ¶ÏÃæ	8.4857	7.7281	5.5189	8.8767	2.4413	49.4349		2020/3/31 21:10	2020/1/11 2:43
1303	1ºÅ¶ÏÃæ	8.485	7.7222	5.5205	8.8724	2.4025	49.4697		2020/3/31 19:40	2020/1/10 23:43
1304	1ºÅ¶ÏÃæ	8.4822	7.7247	5.5228	8.8732	2.4277	49.5123		2020/3/31 18:10	2020/1/10 20:43
1305	1ºÅ¶ÏÃæ	8.4949	7.7239	5.522	8.8827	2.3774	49.5259		2020/3/31 16:40	2020/1/10 17:43
1306	1ºÅ¶ÏÃæ	8.4871	7.7103	5.522	8.8594	2.358	49.5123		2020/3/31 15:10	2020/1/10 14:43
1307	1ºÅ¶ÏÃæ	8.4815	7.7002	5.5228	8.8888	2.4083	49.4581		2020/3/31 13:40	2020/1/10 11:43
1308	1ºÅ¶ÏÃæ	8.4787	7.6976	5.5205	8.8896	2.4993	49.4639		2020/3/31 12:10	2020/1/10 8:43
1309	1ºÅ¶ÏÃæ	8.4653	7.7095	5.5197	8.8888	2.4703	49.4446		2020/3/31 10:40	2020/1/10 5:43
1310	1ºÅ¶ÏÃæ	8.4674	7.6985	5.5205	8.8913	2.4471	49.431		2020/3/31 9:10	2020/1/10 2:43
1311	1ºÅ¶ÏÃæ	8.4737	7.6985	5.522	8.8931	2.4277	49.3284		2020/3/31 7:40	2020/1/9 23:43
1312	1ºÅ¶ÏÃæ	8.4568	7.7053	5.5197	8.8948	2.4548	49.3826		2020/3/31 6:10	2020/1/9 20:43
1313	1ºÅ¶ÏÃæ	8.4688	7.707	5.5182	8.9043	2.4471	49.3652		2020/3/31 4:40	2020/1/9 17:43
1314	1ºÅ¶ÏÃæ	8.4752	7.701	5.5189	8.8991	2.4471	49.3613		2020/3/31 3:10	2020/1/9 14:43
1315	1ºÅ¶ÏÃæ	8.4709	7.6917	5.5197	8.9138	2.4413	49.3768		2020/3/31 1:40	2020/1/9 11:43
1316	1ºÅ¶ÏÃæ	8.4653	7.6934	5.5174	8.9094	2.4529	49.3749		2020/3/31 0:10	2020/1/9 8:43
1317	1ºÅ¶ÏÃæ	8.4554	7.7044	5.5166	8.8948	2.4529	49.4252		2020/3/30 22:40	2020/1/9 5:43
1318	1ºÅ¶ÏÃæ	8.4653	7.6985	5.5174	8.8948	2.418	49.3923		2020/3/30 21:10	2020/1/9 2:43
1319	1ºÅ¶ÏÃæ	8.4688	7.7019	5.5182	8.8879	2.4083	49.4581		2020/3/30 19:40	2020/1/8 23:43
1320	1ºÅ¶ÏÃæ	8.4716	7.7061	5.5166	8.8896	2.3754	49.4465		2020/3/30 18:10	2020/1/8 20:43
1321	1ºÅ¶ÏÃæ	8.4766	7.712	5.5159	8.8913	2.3057	49.4697		2020/3/30 16:40	2020/1/8 17:43
1322	1ºÅ¶ÏÃæ	8.4794	7.7103	5.5143	8.8939	2.3019	49.4794		2020/3/30 15:10	2020/1/8 14:43
1323	1ºÅ¶ÏÃæ	8.4857	7.7053	5.5166	8.8948	2.329	49.4678		2020/3/30 13:40	2020/1/8 11:43
1324	1ºÅ¶ÏÃæ	8.4709	7.7053	5.5136	8.8913	2.4006	49.4504		2020/3/30 12:10	2020/1/8 8:43
1325	1ºÅ¶ÏÃæ	8.4752	7.7196	5.5121	8.8896	2.4858	49.4659		2020/3/30 10:40	2020/1/8 5:43
1326	1ºÅ¶ÏÃæ	8.4766	7.7061	5.5121	8.8896	2.48	49.4194		2020/3/30 9:10	2020/1/8 2:43
1327	1ºÅ¶ÏÃæ	8.4893	7.712	5.5113	8.8836	2.4819	49.4001		2020/3/30 7:40	2020/1/7 23:43
1328	1ºÅ¶ÏÃæ	8.466	7.7239	5.509	8.8922	2.4664	49.4039		2020/3/30 6:10	2020/1/7 20:43
1329	1ºÅ¶ÏÃæ	8.4801	7.7281	5.5082	8.8982	2.4567	49.4001		2020/3/30 4:40	2020/1/7 17:43
1330	1ºÅ¶ÏÃæ	8.4949	7.723	5.5059	8.906	2.4548	49.4097		2020/3/30 3:10	2020/1/7 14:43
1331	1ºÅ¶ÏÃæ	8.49	7.7154	5.5052	8.9276	2.418	49.4097		2020/3/30 1:40	2020/1/7 11:43
1332	1ºÅ¶ÏÃæ	8.4956	7.7103	5.5029	8.9129	2.3987	49.4078		2020/3/30 0:10	2020/1/7 8:43
1333	1ºÅ¶ÏÃæ	8.4864	7.7222	5.5013	8.9146	2.3929	49.431		2020/3/29 22:40	2020/1/7 5:43
1334	1ºÅ¶ÏÃæ	8.4885	7.7112	5.4975	8.9112	2.4006	49.4388		2020/3/29 21:10	2020/1/7 2:43
1335	1ºÅ¶ÏÃæ	8.4893	7.7053	5.4952	8.9172	2.3735	49.4543		2020/3/29 19:40	2020/1/6 23:43
1336	1ºÅ¶ÏÃæ	8.4766	7.7137	5.4944	8.9241	2.3406	49.491		2020/3/29 18:10	2020/1/6 20:43
1337	1ºÅ¶ÏÃæ	8.4836	7.7129	5.4906	8.9276	2.2554	49.4697		2020/3/29 16:40	2020/1/6 17:43
1338	1ºÅ¶ÏÃæ	8.4864	7.696	5.4891	8.9362	2.238	49.433		2020/3/29 15:10	2020/1/6 14:43
1339	1ºÅ¶ÏÃæ	8.4829	7.6748	5.4891	8.9405	2.2302	49.4407		2020/3/29 13:40	2020/1/6 11:43
1340	1ºÅ¶ÏÃæ	8.4639	7.6672	5.4868	8.9431	2.329	49.4465		2020/3/29 12:10	2020/1/6 8:43
1341	1ºÅ¶ÏÃæ	8.4477	7.6782	5.4853	8.9422	2.4316	49.4697		2020/3/29 10:40	2020/1/6 5:43
1342	1ºÅ¶ÏÃæ	8.4533	7.6587	5.4891	8.9396	2.4529	49.4446		2020/3/29 9:10	2020/1/6 2:43
1343	1ºÅ¶ÏÃæ	8.4498	7.6629	5.5029	8.9388	2.4548	49.3923		2020/3/29 7:40	2020/1/5 23:43
1344	1ºÅ¶ÏÃæ	8.4307	7.657	5.5205	8.9448	2.4374	49.3981		2020/3/29 6:10	2020/1/5 20:43
1345	1ºÅ¶ÏÃæ	8.442	7.6519	5.522	8.9526	2.4413	49.3671		2020/3/29 4:40	2020/1/5 17:43
1346	1ºÅ¶ÏÃæ	8.4202	7.6494	5.5205	8.9569	2.4006	49.3904		2020/3/29 3:10	2020/1/5 14:43
1347	1ºÅ¶ÏÃæ	8.4293	7.6579	5.5205	8.9621	2.4083	49.3846		2020/3/29 1:40	2020/1/5 11:43
1348	1ºÅ¶ÏÃæ	8.4293	7.6765	5.5205	8.9595	2.3948	49.3923		2020/3/29 0:10	2020/1/5 8:43
1349	1ºÅ¶ÏÃæ	8.4427	7.6976	5.5197	8.9577	2.3967	49.3613		2020/3/28 22:40	2020/1/5 5:43
1350	1ºÅ¶ÏÃæ	8.4836	7.6968	5.5189	8.9629	2.3832	49.373		2020/3/28 21:10	2020/1/5 2:43
1351	1ºÅ¶ÏÃæ	8.4759	7.7036	5.5182	8.9586	2.3716	49.3904		2020/3/28 19:40	2020/1/4 23:43
1352	1ºÅ¶ÏÃæ	8.4808	7.7146	5.5174	8.9672	2.3251	49.4233		2020/3/28 18:10	2020/1/4 20:43
1353	1ºÅ¶ÏÃæ	8.4991	7.7247	5.5166	8.9715	2.2922	49.3942		2020/3/28 16:40	2020/1/4 17:43
1354	1ºÅ¶ÏÃæ	8.5069	7.7281	5.5159	8.9793	2.2418	49.3768		2020/3/28 15:10	2020/1/4 14:43
1355	1ºÅ¶ÏÃæ	8.4998	7.7196	5.5174	8.9836	2.2825	49.3846		2020/3/28 13:40	2020/1/4 11:43
1356	1ºÅ¶ÏÃæ	8.497	7.7222	5.5174	8.9784	2.387	49.4078		2020/3/28 12:10	2020/1/4 8:43
1357	1ºÅ¶ÏÃæ	8.5104	7.7391	5.5159	8.9741	2.4258	49.4485		2020/3/28 10:40	2020/1/4 5:43
1358	1ºÅ¶ÏÃæ	8.5196	7.7332	5.5136	8.9681	2.4103	49.4155		2020/3/28 9:10	2020/1/4 2:43
1359	1ºÅ¶ÏÃæ	8.509	7.734	5.5128	8.9741	2.3909	49.3923		2020/3/28 7:40	2020/1/3 23:43
1360	1ºÅ¶ÏÃæ	8.5167	7.7417	5.5113	8.9724	2.4083	49.34		2020/3/28 6:10	2020/1/3 20:43
1361	1ºÅ¶ÏÃæ	8.5358	7.7484	5.5082	8.9819	2.4045	49.3613		2020/3/28 4:40	2020/1/3 17:43
1362	1ºÅ¶ÏÃæ	8.5259	7.7433	5.5075	8.9879	2.389	49.3594		2020/3/28 3:10	2020/1/3 14:43
1363	1ºÅ¶ÏÃæ	8.5372	7.7332	5.5059	8.9862	2.3929	49.3517		2020/3/28 1:40	2020/1/3 11:43
1364	1ºÅ¶ÏÃæ	8.5076	7.7315	5.5029	8.9767	2.4142	49.34		2020/3/28 0:10	2020/1/3 8:43
1365	1ºÅ¶ÏÃæ	8.521	7.7425	5.5006	8.9741	2.4219	49.3149		2020/3/27 22:40	2020/1/3 5:43
1366	1ºÅ¶ÏÃæ	8.5175	7.7349	5.4983	8.9543	2.4006	49.3671		2020/3/27 21:10	2020/1/3 2:43
1367	1ºÅ¶ÏÃæ	8.521	7.7307	5.496	8.9526	2.4354	49.3671		2020/3/27 19:40	2020/1/2 23:43
1368	1ºÅ¶ÏÃæ	8.516	7.7315	5.4944	8.9724	2.3735	49.4097		2020/3/27 18:10	2020/1/2 20:43
1369	1ºÅ¶ÏÃæ	8.5182	7.7298	5.4906	8.9664	2.3038	49.3942		2020/3/27 16:40	2020/1/2 17:43
1370	1ºÅ¶ÏÃæ	8.5005	7.7213	5.4891	8.969	2.2961	49.3517		2020/3/27 15:10	2020/1/2 14:43
1371	1ºÅ¶ÏÃæ	8.4984	7.7053	5.4868	8.9707	2.3793	49.3671		2020/3/27 13:40	2020/1/2 11:43
1372	1ºÅ¶ÏÃæ	8.4857	7.696	5.4845	8.9672	2.3677	49.4368		2020/3/27 12:10	2020/1/2 8:43
1373	1ºÅ¶ÏÃæ	8.4744	7.7036	5.483	8.9621	2.358	49.4756		2020/3/27 10:40	2020/1/2 5:43
1374	1ºÅ¶ÏÃæ	8.4907	7.6909	5.4837	8.9569	2.3251	49.4155		2020/3/27 9:10	2020/1/2 2:43
1375	1ºÅ¶ÏÃæ	8.473	7.6807	5.4921	8.9569	2.327	49.3904		2020/3/27 7:40	2020/1/1 23:43
1376	1ºÅ¶ÏÃæ	8.4702	7.6849	5.4998	8.9586	2.3464	49.3923		2020/3/27 6:10	2020/1/1 20:43
1377	1ºÅ¶ÏÃæ	8.4737	7.6858	5.4998	8.9707	2.4219	49.3768		2020/3/27 4:40	2020/1/1 17:43
1378	1ºÅ¶ÏÃæ	8.473	7.6833	5.4983	8.9724	2.4258	49.3768		2020/3/27 3:10	2020/1/1 14:43
1379	1ºÅ¶ÏÃæ	8.4773	7.6833	5.5021	8.975	2.4083	49.3594		2020/3/27 1:40	2020/1/1 11:43
1380	1ºÅ¶ÏÃæ	8.466	7.6799	5.5052	8.9672	2.4006	49.3652		2020/3/27 0:10	2020/1/1 8:43
1381	1ºÅ¶ÏÃæ	8.4787	7.6976	5.5021	8.9577	2.4296	49.4001		2020/3/26 22:40	2020/1/1 5:43
1382	1ºÅ¶ÏÃæ	8.4928	7.6985	5.5006	8.9491	2.4432	49.3942		2020/3/26 21:10	2020/1/1 2:43
1383	1ºÅ¶ÏÃæ	8.4977	7.7053	5.4975	8.9396	2.3812	49.4175		2020/3/26 19:40	2019/12/31 23:43
1384	1ºÅ¶ÏÃæ	8.5012	7.7213	5.4952	8.9362	2.358	49.4717		2020/3/26 18:10	2019/12/31 20:43
1385	1ºÅ¶ÏÃæ	8.516	7.7383	5.4914	8.9345	2.3309	49.4446		2020/3/26 16:40	2019/12/31 17:43
1386	1ºÅ¶ÏÃæ	8.5301	7.7459	5.4845	8.931	2.3425	49.4639		2020/3/26 15:10	2019/12/31 14:43
1387	1ºÅ¶ÏÃæ	8.533	7.7518	5.4807	8.9301	2.3774	49.4562		2020/3/26 13:40	2019/12/31 11:43
1388	1ºÅ¶ÏÃæ	8.5393	7.7569	5.4761	8.9207	2.4393	49.491		2020/3/26 12:10	2019/12/31 8:43
1389	1ºÅ¶ÏÃæ	8.5499	7.7653	5.4707	8.9094	2.4354	49.4852		2020/3/26 10:40	2019/12/31 5:43
1390	1ºÅ¶ÏÃæ	8.5478	7.7476	5.4676	8.906	2.3503	49.4775		2020/3/26 9:10	2019/12/31 2:43
1391	1ºÅ¶ÏÃæ	8.5421	7.7349	5.4623	8.9008	2.3677	49.4543		2020/3/26 7:40	2019/12/30 23:43
1392	1ºÅ¶ÏÃæ	8.5238	7.729	5.4584	8.9017	2.3445	49.4485		2020/3/26 6:10	2019/12/30 20:43
1393	1ºÅ¶ÏÃæ	8.5189	7.729	5.4531	8.9008	2.3115	49.4426		2020/3/26 4:40	2019/12/30 17:43
1394	1ºÅ¶ÏÃæ	8.5196	7.7163	5.4477	8.8965	2.3348	49.4349		2020/3/26 3:10	2019/12/30 14:43
1395	1ºÅ¶ÏÃæ	8.5012	7.6943	5.4431	8.8965	2.2999	49.4504		2020/3/26 1:40	2019/12/30 11:43
1396	1ºÅ¶ÏÃæ	8.4794	7.6748	5.4362	8.8948	2.2786	49.4697		2020/3/26 0:10	2019/12/30 8:43
1397	1ºÅ¶ÏÃæ	8.4681	7.6663	5.4301	8.8836	2.2651	49.493		2020/3/25 22:40	2019/12/30 5:43
1398	1ºÅ¶ÏÃæ	8.454	7.6392	5.4278	8.8801	2.2477	49.5027		2020/3/25 21:10	2019/12/30 2:43
1399	1ºÅ¶ÏÃæ	8.4166	7.6172	5.4324	8.8767	2.2496	49.5298		2020/3/25 19:40	2019/12/29 23:43
1400	1ºÅ¶ÏÃæ	8.4075	7.6011	5.4424	8.881	2.2554	49.5298		2020/3/25 18:10	2019/12/29 20:43
1401	1ºÅ¶ÏÃæ	8.4011	7.5927	5.4539	8.8879	2.2786	49.5336		2020/3/25 16:40	2019/12/29 17:43
1402	1ºÅ¶ÏÃæ	8.3849	7.5893	5.4684	8.8922	2.2651	49.5181		2020/3/25 15:10	2019/12/29 14:43
1403	1ºÅ¶ÏÃæ	8.3807	7.5766	5.4891	8.8957	2.2573	49.5627		2020/3/25 13:40	2019/12/29 11:43
1404	1ºÅ¶ÏÃæ	8.3708	7.5723	5.5105	8.8888	2.2709	49.5511		2020/3/25 12:10	2019/12/29 8:43
1405	1ºÅ¶ÏÃæ	8.3644	7.5825	5.5189	8.9017	2.2902	49.5472		2020/3/25 10:40	2019/12/29 5:43
1406	1ºÅ¶ÏÃæ	8.3778	7.5791	5.5182	8.8853	2.267	49.5549		2020/3/25 9:10	2019/12/29 2:43
1407	1ºÅ¶ÏÃæ	8.3687	7.5842	5.5166	8.8879	2.2128	49.5491		2020/3/25 7:40	2019/12/28 23:43
1408	1ºÅ¶ÏÃæ	8.3771	7.5893	5.5143	8.8905	2.2322	49.5278		2020/3/25 6:10	2019/12/28 20:43
1409	1ºÅ¶ÏÃæ	8.3976	7.6011	5.5128	8.9017	2.2051	49.5375		2020/3/25 4:40	2019/12/28 17:43
1410	1ºÅ¶ÏÃæ	8.4025	7.6113	5.5113	8.906	2.178	49.5433		2020/3/25 3:10	2019/12/28 14:43
1411	1ºÅ¶ÏÃæ	8.4103	7.6088	5.5121	8.9051	2.1354	49.522		2020/3/25 1:40	2019/12/28 11:43
1412	1ºÅ¶ÏÃæ	8.4089	7.6138	5.509	8.9112	2.0754	49.493		2020/3/25 0:10	2019/12/28 8:43
1413	1ºÅ¶ÏÃæ	8.4187	7.6274	5.5105	8.9138	2.0483	49.524		2020/3/24 22:40	2019/12/28 5:43
1414	1ºÅ¶ÏÃæ	8.4258	7.6172	5.5113	8.9086	2.0173	49.5433		2020/3/24 21:10	2019/12/28 2:43
1415	1ºÅ¶ÏÃæ	8.4209	7.6248	5.5105	8.9077	1.9708	49.5646		2020/3/24 19:40	2019/12/27 23:43
1416	1ºÅ¶ÏÃæ	8.4286	7.6333	5.5113	8.9181	1.9282	49.5627		2020/3/24 18:10	2019/12/27 20:43
1417	1ºÅ¶ÏÃæ	8.4328	7.6443	5.509	8.9241	1.9089	49.5685		2020/3/24 16:40	2019/12/27 17:43
1418	1ºÅ¶ÏÃæ	8.454	7.6477	5.5105	8.931	1.876	49.5956		2020/3/24 15:10	2019/12/27 14:43
1419	1ºÅ¶ÏÃæ	8.4455	7.635	5.5113	8.9405	1.9902	49.6111		2020/3/24 13:40	2019/12/27 11:43
1420	1ºÅ¶ÏÃæ	8.4434	7.646	5.5067	8.9517	2.116	49.5898		2020/3/24 12:10	2019/12/27 8:43
1421	1ºÅ¶ÏÃæ	8.4505	7.6646	5.5052	8.9431	2.2399	49.584		2020/3/24 10:40	2019/12/27 5:43
1422	1ºÅ¶ÏÃæ	8.4688	7.6612	5.5052	8.9414	2.2612	49.5724		2020/3/24 9:10	2019/12/27 2:43
1423	1ºÅ¶ÏÃæ	8.4611	7.6672	5.5052	8.9474	2.2477	49.5627		2020/3/24 7:40	2019/12/26 23:43
1424	1ºÅ¶ÏÃæ	8.4625	7.679	5.5036	8.95	2.2457	49.553		2020/3/24 6:10	2019/12/26 20:43
1425	1ºÅ¶ÏÃæ	8.4843	7.6926	5.4998	8.9629	2.1896	49.5375		2020/3/24 4:40	2019/12/26 17:43
1426	1ºÅ¶ÏÃæ	8.5005	7.6934	5.4967	8.9715	2.1373	49.5085		2020/3/24 3:10	2019/12/26 14:43
1427	1ºÅ¶ÏÃæ	8.5012	7.6892	5.4944	8.981	2.1199	49.522		2020/3/24 1:40	2019/12/26 11:43
1428	1ºÅ¶ÏÃæ	8.4928	7.6892	5.4898	8.9784	2.0792	49.5162		2020/3/24 0:10	2019/12/26 8:43
1429	1ºÅ¶ÏÃæ	8.4998	7.696	5.4837	8.9802	2.0405	49.5336		2020/3/23 22:40	2019/12/26 5:43
1430	1ºÅ¶ÏÃæ	8.4977	7.6731	5.4776	8.9759	2.025	49.5762		2020/3/23 21:10	2019/12/26 2:43
1431	1ºÅ¶ÏÃæ	8.4801	7.6604	5.473	8.9862	2.0192	49.5995		2020/3/23 19:40	2019/12/25 23:43
1432	1ºÅ¶ÏÃæ	8.4681	7.6519	5.4684	9.0052	2.025	49.5995		2020/3/23 18:10	2019/12/25 20:43
1433	1ºÅ¶ÏÃæ	8.4582	7.6452	5.4615	9.0086	2.0366	49.6072		2020/3/23 16:40	2019/12/25 17:43
1434	1ºÅ¶ÏÃæ	8.4498	7.6291	5.4592	9.0164	2.0308	49.6072		2020/3/23 15:10	2019/12/25 14:43
1435	1ºÅ¶ÏÃæ	8.4328	7.6164	5.4684	9.0181	2.176	49.6324		2020/3/23 13:40	2019/12/25 11:43
1436	1ºÅ¶ÏÃæ	8.4209	7.613	5.4853	9.0147	2.2438	49.584		2020/3/23 12:10	2019/12/25 8:43
1437	1ºÅ¶ÏÃæ	8.4251	7.6231	5.4944	9.0095	2.2573	49.5743		2020/3/23 10:40	2019/12/25 5:43
1438	1ºÅ¶ÏÃæ	8.4293	7.6138	5.4998	9.0104	2.2302	49.5375		2020/3/23 9:10	2019/12/25 2:43
1439	1ºÅ¶ÏÃæ	8.4131	7.6104	5.5136	8.9957	2.1896	49.5046		2020/3/23 7:40	2019/12/24 23:43
1440	1ºÅ¶ÏÃæ	8.4209	7.6096	5.5274	9.0017	2.1722	49.522		2020/3/23 6:10	2019/12/24 20:43
1441	1ºÅ¶ÏÃæ	8.4258	7.6113	5.5258	9.0035	2.1509	49.5278		2020/3/23 4:40	2019/12/24 17:43
1442	1ºÅ¶ÏÃæ	8.4216	7.6096	5.5235	9.0043	2.1489	49.5162		2020/3/23 3:10	2019/12/24 14:43
1443	1ºÅ¶ÏÃæ	8.4194	7.6079	5.5243	9.0043	2.1218	49.4756		2020/3/23 1:40	2019/12/24 11:43
1444	1ºÅ¶ÏÃæ	8.4194	7.6291	5.5228	9.0017	2.0483	49.5298		2020/3/23 0:10	2019/12/24 8:43
1445	1ºÅ¶ÏÃæ	8.4314	7.624	5.5205	8.994	2.0386	49.491		2020/3/22 22:40	2019/12/24 5:43
1446	1ºÅ¶ÏÃæ	8.4441	7.6189	5.5205	8.9784	2.0095	49.5181		2020/3/22 21:10	2019/12/24 2:43
1447	1ºÅ¶ÏÃæ	8.4392	7.6248	5.5189	8.9836	1.9689	49.5298		2020/3/22 19:40	2019/12/23 23:43
1448	1ºÅ¶ÏÃæ	8.4385	7.6206	5.5182	8.9664	1.9282	49.5607		2020/3/22 18:10	2019/12/23 20:43
1449	1ºÅ¶ÏÃæ	8.4392	7.6164	5.5166	8.9715	1.9089	49.5762		2020/3/22 16:40	2019/12/23 17:43
1450	1ºÅ¶ÏÃæ	8.4498	7.5977	5.5143	8.9672	2.0076	49.5317		2020/3/22 15:10	2019/12/23 11:43
1451	1ºÅ¶ÏÃæ	8.4187	7.5977	5.5121	8.9655	2.1218	49.4891		2020/3/22 13:40	2019/12/23 8:43
1452	1ºÅ¶ÏÃæ	8.4138	7.6104	5.509	8.9595	2.2631	49.5085		2020/3/22 12:10	2019/12/23 5:43
1453	1ºÅ¶ÏÃæ	8.4194	7.5961	5.509	8.9543	2.4509	49.5278		2020/3/22 10:40	2019/12/23 2:43
1454	1ºÅ¶ÏÃæ	8.4159	7.5876	5.5128	8.9517	2.4664	49.5065		2020/3/22 9:10	2019/12/22 23:43
1455	1ºÅ¶ÏÃæ	8.4039	7.5842	5.5235	8.9327	2.3445	49.4717		2020/3/22 7:40	2019/12/22 20:43
1456	1ºÅ¶ÏÃæ	8.4025	7.5867	5.5251	8.9483	2.3174	49.4969		2020/3/22 6:10	2019/12/22 17:43
1457	1ºÅ¶ÏÃæ	8.411	7.5893	5.5228	8.9465	2.2593	49.4891		2020/3/22 4:40	2019/12/22 14:43
1458	1ºÅ¶ÏÃæ	8.4124	7.58	5.5312	8.9603	2.2341	49.4717		2020/3/22 3:10	2019/12/22 11:43
1459	1ºÅ¶ÏÃæ	8.4018	7.5842	5.535	8.9577	2.2012	49.5123		2020/3/22 1:40	2019/12/22 8:43
1460	1ºÅ¶ÏÃæ	8.3983	7.5977	5.5327	8.9457	2.1121	49.4969		2020/3/22 0:10	2019/12/22 5:43
1461	1ºÅ¶ÏÃæ	8.4075	7.5867	5.5335	8.9414	2.1141	49.5027		2020/3/21 22:40	2019/12/22 2:43
1462	1ºÅ¶ÏÃæ	8.4124	7.6011	5.5335	8.9362	2.0308	49.5278		2020/3/21 21:10	2019/12/21 23:43
1463	1ºÅ¶ÏÃæ	8.4096	7.6257	5.5327	8.9353	1.9882	49.5859		2020/3/21 19:40	2019/12/21 20:43
1464	1ºÅ¶ÏÃæ	8.435	7.6358	5.5312	8.9379	1.9031	49.6208		2020/3/21 18:10	2019/12/21 17:43
1465	1ºÅ¶ÏÃæ	8.4533	7.6342	5.5304	8.9414	1.7753	49.6382		2020/3/21 16:40	2019/12/21 14:43
1466	1ºÅ¶ÏÃæ	8.4582	7.6248	5.5335	8.9388	1.8217	49.5975		2020/3/21 15:10	2019/12/21 11:43
1467	1ºÅ¶ÏÃæ	8.466	7.6198	5.5304	8.9396	2.0018	49.5569		2020/3/21 13:40	2019/12/21 8:43
1468	1ºÅ¶ÏÃæ	8.4477	7.6257	5.5327	8.9405	2.2206	49.522		2020/3/21 12:10	2019/12/21 5:43
1469	1ºÅ¶ÏÃæ	8.4512	7.6113	5.535	8.931	2.4509	49.5394		2020/3/21 10:40	2019/12/21 2:43
1470	1ºÅ¶ÏÃæ	8.4477	7.6121	5.5388	8.9388	2.4161	49.4717		2020/3/21 9:10	2019/12/20 23:43
1471	1ºÅ¶ÏÃæ	8.4336	7.6215	5.5404	8.9379	2.3251	49.462		2020/3/21 7:40	2019/12/20 20:43
1472	1ºÅ¶ÏÃæ	8.4469	7.6358	5.5381	8.9276	2.2651	49.4678		2020/3/21 6:10	2019/12/20 17:43
1473	1ºÅ¶ÏÃæ	8.442	7.6477	5.5358	8.9301	2.2244	49.5046		2020/3/21 4:40	2019/12/20 14:43
1474	1ºÅ¶ÏÃæ	8.4653	7.6485	5.535	8.9336	2.1993	49.5181		2020/3/21 3:10	2019/12/20 11:43
1475	1ºÅ¶ÏÃæ	8.4723	7.6536	5.5312	8.937	2.1547	49.5336		2020/3/21 1:40	2019/12/20 8:43
1476	1ºÅ¶ÏÃæ	8.4752	7.6697	5.5312	8.9353	2.0812	49.5665		2020/3/21 0:10	2019/12/20 5:43
1477	1ºÅ¶ÏÃæ	8.4885	7.6646	5.5304	8.9293	2.0347	49.5511		2020/3/20 22:40	2019/12/20 2:43
1478	1ºÅ¶ÏÃæ	8.4956	7.6629	5.5335	8.9163	1.965	49.5704		2020/3/20 21:10	2019/12/19 23:43
1479	1ºÅ¶ÏÃæ	8.497	7.6672	5.5327	8.9189	1.9127	49.582		2020/3/20 19:40	2019/12/19 20:43
1480	1ºÅ¶ÏÃæ	8.4942	7.6756	5.5327	8.9172	1.7927	49.6111		2020/3/20 18:10	2019/12/19 17:43
1481	1ºÅ¶ÏÃæ	8.5048	7.6748	5.5304	8.9319	1.7598	49.6111		2020/3/20 16:40	2019/12/19 14:43
1482	1ºÅ¶ÏÃæ	8.5076	7.6638	5.5297	8.9293	1.8314	49.6014		2020/3/20 15:10	2019/12/19 11:43
1483	1ºÅ¶ÏÃæ	8.4885	7.6621	5.5281	8.9293	1.8895	49.5878		2020/3/20 13:40	2019/12/19 8:43
1484	1ºÅ¶ÏÃæ	8.4928	7.6731	5.5251	8.9293	2.0947	49.6111		2020/3/20 12:10	2019/12/19 5:43
1485	1ºÅ¶ÏÃæ	8.4921	7.6672	5.5228	8.9258	2.238	49.6285		2020/3/20 10:40	2019/12/19 2:43
1486	1ºÅ¶ÏÃæ	8.5048	7.6714	5.522	8.9293	2.2535	49.5665		2020/3/20 9:10	2019/12/18 23:43
1487	1ºÅ¶ÏÃæ	8.5019	7.679	5.5182	8.9267	2.1973	49.5646		2020/3/20 7:40	2019/12/18 20:43
1488	1ºÅ¶ÏÃæ	8.5048	7.6892	5.5159	8.9301	2.2167	49.5782		2020/3/20 6:10	2019/12/18 17:43
1489	1ºÅ¶ÏÃæ	8.516	7.6917	5.5121	8.9336	2.1431	49.5704		2020/3/20 4:40	2019/12/18 14:43
1490	1ºÅ¶ÏÃæ	8.5231	7.6807	5.5082	8.9439	2.1354	49.6072		2020/3/20 3:10	2019/12/18 11:43
1491	1ºÅ¶ÏÃæ	8.5196	7.6926	5.5052	8.9457	2.1102	49.5898		2020/3/20 1:40	2019/12/18 8:43
1492	1ºÅ¶ÏÃæ	8.5125	7.6816	5.5006	8.9474	2.0676	49.5956		2020/3/20 0:10	2019/12/18 5:43
1493	1ºÅ¶ÏÃæ	8.5273	7.6714	5.4967	8.9448	2.0754	49.6072		2020/3/19 22:40	2019/12/18 2:43
1494	1ºÅ¶ÏÃæ	8.5167	7.6756	5.4921	8.9457	2.0386	49.613		2020/3/19 21:10	2019/12/17 23:43
1495	1ºÅ¶ÏÃæ	8.5097	7.6731	5.4891	8.9422	1.9747	49.5995		2020/3/19 19:40	2019/12/17 20:43
1496	1ºÅ¶ÏÃæ	8.5139	7.6621	5.4845	8.9448	1.9244	49.613		2020/3/19 18:10	2019/12/17 17:43
1497	1ºÅ¶ÏÃæ	8.5076	7.6342	5.4776	8.9586	2.0057	49.5724		2020/3/19 16:40	2019/12/17 11:43
1498	1ºÅ¶ÏÃæ	8.49	7.6231	5.4753	8.9672	2.0444	49.5627		2020/3/19 15:10	2019/12/17 8:43
1499	1ºÅ¶ÏÃæ	8.4688	7.6308	5.4722	8.9724	2.1431	49.584		2020/3/19 13:40	2019/12/17 5:43
1500	1ºÅ¶ÏÃæ	8.4653	7.6037	5.4722	8.9741	2.2341	49.5956		2020/3/19 12:10	2019/12/17 2:43
1501	1ºÅ¶ÏÃæ	8.4603	7.5834	5.483	8.9698	2.2941	49.5898		2020/3/19 10:40	2019/12/16 23:43
1502	1ºÅ¶ÏÃæ	8.4406	7.5783	5.4998	8.9724	2.2573	49.5878		2020/3/19 9:10	2019/12/16 20:43
1503	1ºÅ¶ÏÃæ	8.4237	7.5757	5.5136	8.9638	2.2225	49.5181		2020/3/19 7:40	2019/12/16 17:43
1504	1ºÅ¶ÏÃæ	8.4124	7.5791	5.5304	8.9922	2.2322	49.5491		2020/3/19 6:10	2019/12/16 11:43
1505	1ºÅ¶ÏÃæ	8.4124	7.5707	5.5442	8.9991	2.2167	49.5453		2020/3/19 4:40	2019/12/16 8:43
1506	1ºÅ¶ÏÃæ	8.4145	7.5774	5.5404	9.0129	2.1954	49.5143		2020/3/19 3:10	2019/12/16 5:43
1507	1ºÅ¶ÏÃæ	8.4138	7.5859	5.5396	9.0104	2.1818	49.5123		2020/3/19 1:40	2019/12/16 2:43
1508	1ºÅ¶ÏÃæ	8.4265	7.5876	5.5381	9.0043	2.1625	49.5278		2020/3/19 0:10	2019/12/15 23:43
1509	1ºÅ¶ÏÃæ	8.4357	7.58	5.5381	9.0147	2.1238	49.5317		2020/3/18 22:40	2019/12/15 20:43
1510	1ºÅ¶ÏÃæ	8.4286	7.591	5.5365	8.9966	2.0599	49.5356		2020/3/18 21:10	2019/12/15 17:43
1511	1ºÅ¶ÏÃæ	8.4293	7.5893	5.535	8.9974	2.0502	49.5569		2020/3/18 19:40	2019/12/15 14:43
1512	1ºÅ¶ÏÃæ	8.4455	7.5901	5.5358	8.9966	1.9786	49.582		2020/3/18 18:10	2019/12/15 11:43
1513	1ºÅ¶ÏÃæ	8.4392	7.58	5.5358	9.0052	1.9689	49.5937		2020/3/18 16:40	2019/12/15 8:43
1514	1ºÅ¶ÏÃæ	8.4272	7.5774	5.5327	9.0052	2.0483	49.582		2020/3/18 15:10	2019/12/15 5:43
1515	1ºÅ¶ÏÃæ	8.423	7.5935	5.5312	9.0069	2.1025	49.5646		2020/3/18 13:40	2019/12/15 2:43
1516	1ºÅ¶ÏÃæ	8.4279	7.5969	5.5297	9.006	2.2167	49.5685		2020/3/18 12:10	2019/12/14 23:43
1517	1ºÅ¶ÏÃæ	8.4413	7.6062	5.5281	9.0009	2.2399	49.553		2020/3/18 10:40	2019/12/14 20:43
1518	1ºÅ¶ÏÃæ	8.4533	7.6147	5.5251	8.9991	2.2477	49.5336		2020/3/18 9:10	2019/12/14 17:43
1519	1ºÅ¶ÏÃæ	8.4582	7.6248	5.5228	8.9974	2.2012	49.5394		2020/3/18 7:40	2019/12/14 14:43
1520	1ºÅ¶ÏÃæ	8.4674	7.6367	5.5228	9.0017	2.1702	49.5123		2020/3/18 6:10	2019/12/14 11:43
1521	1ºÅ¶ÏÃæ	8.4801	7.6435	5.5205	9.0017	2.1547	49.5046		2020/3/18 4:40	2019/12/14 8:43
1522	1ºÅ¶ÏÃæ	8.485	7.6502	5.5174	9.0035	2.1315	49.5046		2020/3/18 3:10	2019/12/14 5:43
1523	1ºÅ¶ÏÃæ	8.4949	7.6579	5.5159	9.0017	2.0831	49.5278		2020/3/18 1:40	2019/12/14 2:43
1524	1ºÅ¶ÏÃæ	8.5175	7.6485	5.5105	8.9957	2.0695	49.5259		2020/3/18 0:10	2019/12/13 23:43
1525	1ºÅ¶ÏÃæ	8.497	7.6409	5.5067	8.981	2.0173	49.522		2020/3/17 22:40	2019/12/13 20:43
1526	1ºÅ¶ÏÃæ	8.497	7.6325	5.5021	8.9741	2.0095	49.5356		2020/3/17 21:10	2019/12/13 17:43
1527	1ºÅ¶ÏÃæ	8.4956	7.624	5.4975	8.9698	1.9282	49.5414		2020/3/17 19:40	2019/12/13 14:43
1528	1ºÅ¶ÏÃæ	8.4744	7.6104	5.4983	8.9698	1.8566	49.5627		2020/3/17 18:10	2019/12/13 11:43
1529	1ºÅ¶ÏÃæ	8.4766	7.5952	5.5021	8.9681	1.8237	49.5685		2020/3/17 16:40	2019/12/13 8:43
1530	1ºÅ¶ÏÃæ	8.4547	7.5935	5.5105	8.969	1.905	49.5356		2020/3/17 15:10	2019/12/13 5:43
1531	1ºÅ¶ÏÃæ	8.442	7.602	5.5243	8.9612	1.9824	49.5278		2020/3/17 13:40	2019/12/13 2:43
1532	1ºÅ¶ÏÃæ	8.4646	7.5944	5.5442	8.9534	2.0928	49.5298		2020/3/17 12:10	2019/12/12 23:43
1533	1ºÅ¶ÏÃæ	8.4568	7.5944	5.5603	8.9448	2.1605	49.5453		2020/3/17 10:40	2019/12/12 20:43
1534	1ºÅ¶ÏÃæ	8.4441	7.6028	5.561	8.9388	2.1876	49.5046		2020/3/17 9:10	2019/12/12 17:43
1535	1ºÅ¶ÏÃæ	8.4554	7.6121	5.5603	8.9327	2.176	49.4717		2020/3/17 7:40	2019/12/12 14:43
1536	1ºÅ¶ÏÃæ	8.473	7.613	5.5618	8.9327	2.1993	49.4756		2020/3/17 6:10	2019/12/12 11:43
1537	1ºÅ¶ÏÃæ	8.4787	7.6113	5.5603	8.9327	2.1896	49.4872		2020/3/17 4:40	2019/12/12 8:43
1538	1ºÅ¶ÏÃæ	8.4766	7.6189	5.5603	8.931	2.2147	49.4775		2020/3/17 3:10	2019/12/12 5:43
1539	1ºÅ¶ÏÃæ	8.4737	7.6325	5.5618	8.9189	2.1741	49.4833		2020/3/17 1:40	2019/12/12 2:43
1540	1ºÅ¶ÏÃæ	8.485	7.6223	5.5633	8.9293	2.1334	49.5007		2020/3/17 0:10	2019/12/11 23:43
1541	1ºÅ¶ÏÃæ	8.4984	7.6172	5.5641	8.9293	2.1392	49.4891		2020/3/16 22:40	2019/12/11 20:43
1542	1ºÅ¶ÏÃæ	8.4857	7.6181	5.5656	8.9301	2.0928	49.5143		2020/3/16 21:10	2019/12/11 17:43
1543	1ºÅ¶ÏÃæ	8.4829	7.6138	5.5664	8.9439	2.0328	49.5046		2020/3/16 19:40	2019/12/11 14:43
1544	1ºÅ¶ÏÃæ	8.4942	7.6062	5.5687	8.9508	1.9553	49.5278		2020/3/16 18:10	2019/12/11 11:43
1545	1ºÅ¶ÏÃæ	8.473	7.5994	5.5672	8.9655	1.9476	49.5414		2020/3/16 16:40	2019/12/11 8:43
1546	1ºÅ¶ÏÃæ	8.4723	7.6028	5.5664	8.9793	2.0541	49.5027		2020/3/16 15:10	2019/12/11 5:43
1547	1ºÅ¶ÏÃæ	8.4646	7.6138	5.5664	8.9819	2.1625	49.524		2020/3/16 13:40	2019/12/11 2:43
1548	1ºÅ¶ÏÃæ	8.466	7.6045	5.5679	8.9741	2.2399	49.5181		2020/3/16 12:10	2019/12/10 23:43
1549	1ºÅ¶ÏÃæ	8.4752	7.5994	5.5664	8.9681	2.3445	49.553		2020/3/16 10:40	2019/12/10 20:43
1550	1ºÅ¶ÏÃæ	8.4681	7.591	5.5672	8.9603	2.3464	49.5065		2020/3/16 9:10	2019/12/10 17:43
1551	1ºÅ¶ÏÃæ	8.4646	7.5859	5.5672	8.9526	2.2999	49.4485		2020/3/16 7:40	2019/12/10 14:43
1552	1ºÅ¶ÏÃæ	8.4575	7.5673	5.5687	8.9534	2.2728	49.4581		2020/3/16 6:10	2019/12/10 11:43
1553	1ºÅ¶ÏÃæ	8.4498	7.5596	5.5687	8.956	2.2612	49.433		2020/3/16 4:40	2019/12/10 8:43
1554	1ºÅ¶ÏÃæ	8.4328	7.563	5.5687	8.95	2.2709	49.4678		2020/3/16 3:10	2019/12/10 5:43
1555	1ºÅ¶ÏÃæ	8.4293	7.5808	5.5679	8.9431	2.2322	49.4485		2020/3/16 1:40	2019/12/10 2:43
1556	1ºÅ¶ÏÃæ	8.4364	7.5766	5.5679	8.9345	2.2612	49.4485		2020/3/16 0:10	2019/12/9 23:43
1557	1ºÅ¶ÏÃæ	8.4526	7.58	5.5664	8.9267	2.2167	49.4543		2020/3/15 22:40	2019/12/9 20:43
1558	1ºÅ¶ÏÃæ	8.4498	7.591	5.5633	8.9163	2.178	49.4349		2020/3/15 21:10	2019/12/9 17:43
1559	1ºÅ¶ÏÃæ	8.4611	7.5986	5.5641	8.9094	2.1625	49.4562		2020/3/15 19:40	2019/12/9 14:43
1560	1ºÅ¶ÏÃæ	8.4646	7.6054	5.5672	8.906	2.1509	49.4756		2020/3/15 18:10	2019/12/9 11:43
1561	1ºÅ¶ÏÃæ	8.4759	7.6003	5.5679	8.912	2.2399	49.4969		2020/3/15 16:40	2019/12/9 8:43
1562	1ºÅ¶ÏÃæ	8.4773	7.6045	5.5672	8.9112	2.3367	49.493		2020/3/15 15:10	2019/12/9 5:43
1563	1ºÅ¶ÏÃæ	8.4752	7.6147	5.5695	8.9094	2.4316	49.5317		2020/3/15 13:40	2019/12/9 2:43
1564	1ºÅ¶ÏÃæ	8.485	7.6071	5.5702	8.9017	2.5477	49.522		2020/3/15 12:10	2019/12/8 23:43
1565	1ºÅ¶ÏÃæ	8.485	7.6096	5.5733	8.9	2.66	49.5317		2020/3/15 10:40	2019/12/8 20:43
1566	1ºÅ¶ÏÃæ	8.4829	7.6172	5.5725	8.8982	2.7394	49.4485		2020/3/15 9:10	2019/12/8 17:43
1567	1ºÅ¶ÏÃæ	8.4878	7.6274	5.5733	8.8939	2.6987	49.4039		2020/3/15 7:40	2019/12/8 14:43
1568	1ºÅ¶ÏÃæ	8.4942	7.6257	5.5748	8.8982	2.66	49.3981		2020/3/15 6:10	2019/12/8 11:43
1569	1ºÅ¶ÏÃæ	8.5132	7.6231	5.5733	8.9008	2.6194	49.4252		2020/3/15 4:40	2019/12/8 8:43
1570	1ºÅ¶ÏÃæ	8.5083	7.6265	5.5748	8.9069	2.5826	49.4078		2020/3/15 3:10	2019/12/8 5:43
1571	1ºÅ¶ÏÃæ	8.5034	7.6401	5.5756	8.9051	2.4974	49.3788		2020/3/15 1:40	2019/12/8 2:43
1572	1ºÅ¶ÏÃæ	8.5139	7.6333	5.5787	8.9077	2.4548	49.402		2020/3/15 0:10	2019/12/7 23:43
1573	1ºÅ¶ÏÃæ	8.5189	7.6308	5.5779	8.9	2.4684	49.373		2020/3/14 22:40	2019/12/7 20:43
1574	1ºÅ¶ÏÃæ	8.5125	7.6392	5.5779	8.8957	2.4684	49.3942		2020/3/14 21:10	2019/12/7 17:43
1575	1ºÅ¶ÏÃæ	8.5217	7.6452	5.5779	8.8974	2.4529	49.4349		2020/3/14 19:40	2019/12/7 14:43
1576	1ºÅ¶ÏÃæ	8.5266	7.6469	5.5802	8.9	2.5013	49.4485		2020/3/14 18:10	2019/12/7 11:43
1577	1ºÅ¶ÏÃæ	8.5337	7.6435	5.5794	8.9094	2.5748	49.4446		2020/3/14 16:40	2019/12/7 8:43
1578	1ºÅ¶ÏÃæ	8.5224	7.5156	5.5779	8.9181	2.6426	49.4852		2020/3/14 15:10	2019/12/7 5:43
1579	1ºÅ¶ÏÃæ	8.533	7.508	5.5787	8.912	2.78	49.4659		2020/3/14 13:40	2019/12/7 2:43
1580	1ºÅ¶ÏÃæ	8.4991	7.4995	5.5794	8.9112	2.9001	49.4678		2020/3/14 12:10	2019/12/6 23:43
1581	1ºÅ¶ÏÃæ	8.4949	7.4851	5.5787	8.9077	3.0162	49.4078		2020/3/14 10:40	2019/12/6 20:43
1582	1ºÅ¶ÏÃæ	8.4681	7.4749	5.5794	8.9051	3.0782	49.3362		2020/3/14 9:10	2019/12/6 17:43
1583	1ºÅ¶ÏÃæ	8.466	7.4622	5.5794	8.9051	3.0782	49.3149		2020/3/14 7:40	2019/11/12 18:01
1584	1ºÅ¶ÏÃæ	8.4427	7.458	5.5779	8.9129	3.0085	49.34		2020/3/14 6:10	2019/11/12 15:01
1585	1ºÅ¶ÏÃæ	8.4561	7.4385	5.5702	8.9181	2.9795	49.3536		2020/3/14 4:40	2019/11/12 12:01
1586	1ºÅ¶ÏÃæ	8.4187	7.4258	5.5733	8.9258	2.9465	49.342		2020/3/14 3:10	2019/11/12 9:01
1587	1ºÅ¶ÏÃæ	8.4194	7.4216	5.5695	8.9301	2.8846	49.3749		2020/3/14 1:40	2019/11/12 6:01
1588	1ºÅ¶ÏÃæ	8.4194	7.4326	5.5702	8.9267	2.8691	49.3788		2020/3/14 0:10	2019/11/12 3:01
1589	1ºÅ¶ÏÃæ	8.4223	7.4317	5.5825	8.9207	2.8052	49.373		2020/3/13 22:40	2019/11/12 0:01
1590	1ºÅ¶ÏÃæ	8.4258	7.4402	5.6008	8.9094	2.7955	49.4136		2020/3/13 21:10	2019/11/11 21:01
1591	1ºÅ¶ÏÃæ	8.4505	7.4529	5.607	8.9112	2.7588	49.4349		2020/3/13 19:40	2019/11/11 18:01
1592	1ºÅ¶ÏÃæ	8.4575	7.4546	5.6016	8.9138	2.7588	49.4717		2020/3/13 18:10	2019/11/11 15:01
1593	1ºÅ¶ÏÃæ	8.4526	7.458	5.6031	8.912	2.782	49.4736		2020/3/13 16:40	2019/11/11 12:01
1594	1ºÅ¶ÏÃæ	8.4484	7.4648	5.6085	8.9163	2.8323	49.4988		2020/3/13 15:10	2019/11/11 6:01
1595	1ºÅ¶ÏÃæ	8.4646	7.4682	5.6031	8.9163	2.9136	49.5162		2020/3/13 13:40	2019/11/11 3:01
1596	1ºÅ¶ÏÃæ	8.4448	7.4834	5.6031	8.9043	2.964	49.4852		2020/3/13 12:10	2019/11/11 0:01
1597	1ºÅ¶ÏÃæ	8.4723	7.4775	5.6031	8.9094	3.0298	49.402		2020/3/13 10:40	2019/11/10 21:01
1598	1ºÅ¶ÏÃæ	8.4787	7.4673	5.61	8.9051	3.0491	49.3458		2020/3/13 9:10	2019/11/10 18:01
1599	1ºÅ¶ÏÃæ	8.4716	7.4716	5.6031	8.9043	2.9717	49.3536		2020/3/13 7:40	2019/11/10 15:01
1600	1ºÅ¶ÏÃæ	8.4618	7.4995	5.6031	8.9086	2.9233	49.3439		2020/3/13 6:10	2019/11/10 12:01
1601	1ºÅ¶ÏÃæ	8.4822	7.4944	5.6001	8.9094	2.8633	49.371		2020/3/13 4:40	2019/11/10 3:01
1602	1ºÅ¶ÏÃæ	8.4914	7.4927	5.5871	8.9172	2.8013	49.4078		2020/3/13 3:10	2019/11/10 0:01
1603	1ºÅ¶ÏÃæ	8.4991	7.4885	5.6016	8.9112	2.7529	49.3768		2020/3/13 1:40	2019/11/9 21:01
1604	1ºÅ¶ÏÃæ	8.4674	7.5046	5.5986	8.9017	2.722	49.3904		2020/3/13 0:10	2019/11/9 18:01
1605	1ºÅ¶ÏÃæ	8.4871	7.4995	5.6008	8.9017	2.6774	49.431		2020/3/12 22:40	2019/11/9 15:01
1606	1ºÅ¶ÏÃæ	8.5041	7.4944	5.5986	8.8922	2.6407	49.4446		2020/3/12 21:10	2019/11/9 12:01
1607	1ºÅ¶ÏÃæ	8.5026	7.4987	5.5955	8.8948	2.6019	49.4426		2020/3/12 19:40	2019/11/9 9:01
1608	1ºÅ¶ÏÃæ	8.5005	7.5164	5.594	8.8991	2.6213	49.4988		2020/3/12 18:10	2019/11/9 6:01
1609	1ºÅ¶ÏÃæ	8.49	7.5122	5.5924	8.9043	2.629	49.5394		2020/3/12 16:40	2019/11/9 3:01
1610	1ºÅ¶ÏÃæ	8.5182	7.5004	5.5878	8.9025	2.6542	49.5298		2020/3/12 15:10	2019/11/9 0:01
1611	1ºÅ¶ÏÃæ	8.5097	7.508	5.5878	8.9094	2.6968	49.5414		2020/3/12 13:40	2019/11/8 21:01
1612	1ºÅ¶ÏÃæ	8.4928	7.5139	5.5832	8.9017	2.7413	49.5181		2020/3/12 12:10	2019/11/8 18:01
1613	1ºÅ¶ÏÃæ	8.5372	7.5105	5.5802	8.8965	2.7452	49.4388		2020/3/12 10:40	2019/11/8 15:01
1614	1ºÅ¶ÏÃæ	8.5146	7.5021	5.5802	8.8939	2.6968	49.3981		2020/3/12 9:10	2019/11/8 12:01
1615	1ºÅ¶ÏÃæ	8.5189	7.5029	5.5802	8.8939	2.6387	49.3788		2020/3/12 7:40	2019/11/8 9:01
1616	1ºÅ¶ÏÃæ	8.5153	7.5097	5.5756	8.8922	2.5981	49.431		2020/3/12 6:10	2019/11/8 6:01
1617	1ºÅ¶ÏÃæ	8.5182	7.5122	5.5725	8.8732	2.5206	49.3846		2020/3/12 4:40	2019/11/8 3:01
1618	1ºÅ¶ÏÃæ	8.528	7.5088	5.5771	8.8922	2.4916	49.4155		2020/3/12 3:10	2019/11/8 0:01
1619	1ºÅ¶ÏÃæ	8.5189	7.5097	5.5787	8.8931	2.4761	49.4155		2020/3/12 1:40	2019/11/7 21:01
1620	1ºÅ¶ÏÃæ	8.5139	7.5164	5.5741	8.8905	2.4045	49.4059		2020/3/12 0:10	2019/11/7 18:01
1621	1ºÅ¶ÏÃæ	8.5217	7.508	5.5664	8.8879	2.4006	49.4233		2020/3/11 22:40	2019/11/7 15:01
1622	1ºÅ¶ÏÃæ	8.5238	7.4885	5.5687	8.8819	2.3851	49.4039		2020/3/11 21:10	2019/11/7 12:01
1623	1ºÅ¶ÏÃæ	8.5182	7.4817	5.5587	8.8793	2.3987	49.4368		2020/3/11 19:40	2019/11/7 9:01
1624	1ºÅ¶ÏÃæ	8.4829	7.4885	5.5557	8.881	2.4567	49.4504		2020/3/11 18:10	2019/11/7 6:01
1625	1ºÅ¶ÏÃæ	8.5048	7.48	5.5496	8.8879	2.4838	49.4969		2020/3/11 16:40	2019/11/7 3:01
1626	1ºÅ¶ÏÃæ	8.5005	7.4648	5.5511	8.8888	2.4993	49.5065		2020/3/11 15:10	2019/11/7 0:01
1627	1ºÅ¶ÏÃæ	8.4871	7.4699	5.5618	8.8862	2.5961	49.4872		2020/3/11 13:40	2019/11/6 21:01
1628	1ºÅ¶ÏÃæ	8.5005	7.4707	5.5641	8.8888	2.6852	49.4697		2020/3/11 12:10	2019/11/6 18:01
1629	1ºÅ¶ÏÃæ	8.4716	7.4673	5.5687	8.8827	2.7859	49.4581		2020/3/11 10:40	2019/11/6 15:01
1630	1ºÅ¶ÏÃæ	8.4688	7.4563	5.5741	8.8819	2.8575	49.3807		2020/3/11 9:10	2019/11/6 12:01
1631	1ºÅ¶ÏÃæ	8.485	7.4538	5.5863	8.887	2.8594	49.3575		2020/3/11 7:40	2019/11/6 9:01
1632	1ºÅ¶ÏÃæ	8.4723	7.4817	5.5832	8.8853	2.7839	49.4001		2020/3/11 6:10	2019/11/6 6:01
1633	1ºÅ¶ÏÃæ	8.4829	7.48	5.5794	8.8982	2.7665	49.3749		2020/3/11 4:40	2019/11/6 3:01
1634	1ºÅ¶ÏÃæ	8.497	7.4944	5.5825	8.9094	2.7104	49.4194		2020/3/11 3:10	2019/11/6 0:01
1635	1ºÅ¶ÏÃæ	8.5048	7.5012	5.5947	8.9146	2.7142	49.3826		2020/3/11 1:40	2019/11/5 21:01
1636	1ºÅ¶ÏÃæ	8.5175	7.5173	5.5978	8.9215	2.6658	49.3788		2020/3/11 0:10	2019/11/5 18:01
1637	1ºÅ¶ÏÃæ	8.509	7.5241	5.5901	8.9207	2.6523	49.3749		2020/3/10 22:40	2019/11/5 15:01
1638	1ºÅ¶ÏÃæ	8.5464	7.5139	5.5901	8.937	2.6465	49.433		2020/3/10 21:10	2019/11/5 12:01
1639	1ºÅ¶ÏÃæ	8.533	7.5198	5.5848	8.9284	2.6097	49.3981		2020/3/10 19:40	2019/11/5 9:01
1640	1ºÅ¶ÏÃæ	8.5358	7.5275	5.5809	8.937	2.6349	49.462		2020/3/10 18:10	2019/11/5 6:01
1641	1ºÅ¶ÏÃæ	8.5379	7.53	5.5802	8.9508	2.6852	49.4949		2020/3/10 16:40	2019/11/5 3:01
1642	1ºÅ¶ÏÃæ	8.5513	7.5164	5.5779	8.9569	2.7239	49.5336		2020/3/10 15:10	2019/11/5 0:01
1643	1ºÅ¶ÏÃæ	8.5421	7.5215	5.5748	8.9672	2.8284	49.5123		2020/3/10 13:40	2019/11/4 21:01
1644	1ºÅ¶ÏÃæ	8.5576	7.5232	5.5718	8.9715	2.9407	49.4969		2020/3/10 12:10	2019/11/4 18:01
1645	1ºÅ¶ÏÃæ	8.5337	7.5224	5.5656	8.9707	3.0337	49.4388		2020/3/10 10:40	2019/11/4 15:01
1646	1ºÅ¶ÏÃæ	8.5442	7.5037	5.5656	8.9759	3.0395	49.3652		2020/3/10 9:10	2019/11/4 12:01
1647	1ºÅ¶ÏÃæ	8.5407	7.4995	5.5672	8.9784	2.9601	49.3497		2020/3/10 7:40	2019/11/4 9:01
1648	1ºÅ¶ÏÃæ	8.5316	7.5063	5.5603	8.9819	2.8749	49.3439		2020/3/10 6:10	2019/11/4 6:01
1649	1ºÅ¶ÏÃæ	8.5337	7.5114	5.5587	8.9819	2.8343	49.3633		2020/3/10 4:40	2019/11/4 3:01
1650	1ºÅ¶ÏÃæ	8.5435	7.5021	5.5557	9.0009	2.7549	49.4078		2020/3/10 3:10	2019/11/4 0:01
1651	1ºÅ¶ÏÃæ	8.5379	7.5004	5.5587	9.0009	2.7142	49.4039		2020/3/10 1:40	2019/11/3 21:01
1652	1ºÅ¶ÏÃæ	8.5153	7.4995	5.5457	9.0069	2.7045	49.4407		2020/3/10 0:10	2019/11/3 18:01
1653	1ºÅ¶ÏÃæ	8.5259	7.4927	5.5465	9.0052	2.6174	49.431		2020/3/9 22:40	2019/11/3 15:01
1654	1ºÅ¶ÏÃæ	8.5139	7.4868	5.5603	9	2.6077	49.4272		2020/3/9 21:10	2019/11/3 12:01
1655	1ºÅ¶ÏÃæ	8.5139	7.4834	5.5526	8.9991	2.5632	49.4639		2020/3/9 19:40	2019/11/3 9:01
1656	1ºÅ¶ÏÃæ	8.5069	7.4885	5.5434	9.0035	2.5284	49.4736		2020/3/9 18:10	2019/11/3 6:01
1657	1ºÅ¶ÏÃæ	8.5153	7.4758	5.5434	9.0035	2.5109	49.4814		2020/3/9 16:40	2019/11/3 3:01
1658	1ºÅ¶ÏÃæ	8.516	7.4682	5.5358	9.0078	2.478	49.5336		2020/3/9 15:10	2019/11/3 0:01
1659	1ºÅ¶ÏÃæ	8.5034	7.4656	5.5281	9.0138	2.509	49.522		2020/3/9 13:40	2019/11/2 21:01
1660	1ºÅ¶ÏÃæ	8.4984	7.4809	5.5174	9.0026	2.5013	49.462		2020/3/9 12:10	2019/11/2 18:01
1661	1ºÅ¶ÏÃæ	8.5097	7.4775	5.5143	9.0052	2.5013	49.4059		2020/3/9 10:40	2019/11/2 15:01
1662	1ºÅ¶ÏÃæ	8.5076	7.4614	5.5174	8.9948	2.4529	49.3768		2020/3/9 9:10	2019/11/2 12:01
1663	1ºÅ¶ÏÃæ	8.5034	7.4648	5.5159	8.9905	2.4006	49.3613		2020/3/9 7:40	2019/11/2 9:01
1664	1ºÅ¶ÏÃæ	8.4914	7.4749	5.5067	8.9853	2.3677	49.3633		2020/3/9 6:10	2019/11/2 6:01
1665	1ºÅ¶ÏÃæ	8.5076	7.4817	5.5029	8.9983	2.2864	49.3846		2020/3/9 4:40	2019/11/2 3:01
1666	1ºÅ¶ÏÃæ	8.5196	7.4707	5.509	8.9948	2.2438	49.4155		2020/3/9 3:10	2019/11/2 0:01
1667	1ºÅ¶ÏÃæ	8.5182	7.4843	5.5113	8.9879	2.1818	49.402		2020/3/9 1:40	2019/11/1 21:01
1668	1ºÅ¶ÏÃæ	8.5167	7.4936	5.5006	8.9776	2.1722	49.4001		2020/3/9 0:10	2019/11/1 18:01
1669	1ºÅ¶ÏÃæ	8.5287	7.4885	5.4967	8.9672	2.1818	49.4368		2020/3/8 22:40	2019/11/1 15:01
1670	1ºÅ¶ÏÃæ	8.5259	7.4792	5.5128	8.9569	2.1644	49.4194		2020/3/8 21:10	2019/11/1 12:01
1671	1ºÅ¶ÏÃæ	8.5287	7.4749	5.522	8.9526	2.1489	49.4233		2020/3/8 19:40	2019/11/1 9:01
1672	1ºÅ¶ÏÃæ	8.516	7.4936	5.5197	8.956	2.1644	49.4465		2020/3/8 18:10	2019/11/1 6:01
1673	1ºÅ¶ÏÃæ	8.5252	7.4885	5.5243	8.9577	2.1451	49.4852		2020/3/8 16:40	2019/11/1 3:01
1674	1ºÅ¶ÏÃæ	8.5351	7.4758	5.5365	8.9569	2.1683	49.4717		2020/3/8 15:10	2019/11/1 0:01
1675	1ºÅ¶ÏÃæ	8.5167	7.4826	5.5297	8.9517	2.2147	49.4969		2020/3/8 13:40	2019/10/31 21:01
1676	1ºÅ¶ÏÃæ	8.5231	7.4851	5.5205	8.9414	2.2147	49.4736		2020/3/8 12:10	2019/10/31 18:01
1677	1ºÅ¶ÏÃæ	8.5217	7.4741	5.5174	8.9396	2.2051	49.4833		2020/3/8 10:40	2019/10/31 15:01
1678	1ºÅ¶ÏÃæ	8.5196	7.4716	5.5304	8.931	2.1722	49.4446		2020/3/8 9:10	2019/10/31 12:01
1679	1ºÅ¶ÏÃæ	8.521	7.4936	5.5304	8.9276	2.1451	49.4291		2020/3/8 7:40	2019/10/31 9:01
1680	1ºÅ¶ÏÃæ	8.5139	7.4936	5.5235	8.9293	2.1334	49.4194		2020/3/8 6:10	2019/10/31 6:01
1681	1ºÅ¶ÏÃæ	8.5597	7.4902	5.5228	8.9353	2.1431	49.4349		2020/3/8 4:40	2019/10/31 3:01
1682	1ºÅ¶ÏÃæ	8.5548	7.4843	5.5258	8.937	2.1121	49.4233		2020/3/8 3:10	2019/10/31 0:01
1683	1ºÅ¶ÏÃæ	8.5485	7.4893	5.522	8.9345	2.116	49.4233		2020/3/8 1:40	2019/10/30 21:01
1684	1ºÅ¶ÏÃæ	8.5612	7.4961	5.5136	8.9388	2.1102	49.3846		2020/3/8 0:10	2019/10/30 18:01
1685	1ºÅ¶ÏÃæ	8.5449	7.4724	5.5572	8.931	2.0734	49.4175		2020/3/7 22:40	2019/10/25 3:01
1686	1ºÅ¶ÏÃæ	8.5541	7.4648	5.5687	8.9293	2.0637	49.4039		2020/3/7 21:10	2019/10/25 0:01
1687	1ºÅ¶ÏÃæ	8.5372	7.4546	5.5618	8.9276	2.0386	49.4349		2020/3/7 19:40	2019/10/24 21:01
1688	1ºÅ¶ÏÃæ	8.5308	7.4394	5.5572	8.9301	2.0095	49.4659		2020/3/7 18:10	2019/10/24 18:01
1689	1ºÅ¶ÏÃæ	8.5005	7.4427	5.5618	8.9414	2.1083	49.4852		2020/3/7 16:40	2019/10/24 15:01
1690	1ºÅ¶ÏÃæ	8.4893	7.4351	5.5748	8.9405	2.2244	49.4969		2020/3/7 15:10	2019/10/24 12:01
1691	1ºÅ¶ÏÃæ	8.5153	7.4029	5.5963	8.9388	2.3154	49.524		2020/3/7 13:40	2019/10/24 9:01
1692	1ºÅ¶ÏÃæ	8.4723	7.4156	5.5335	8.9405	2.4664	49.522		2020/3/7 12:10	2019/10/24 6:01
1693	1ºÅ¶ÏÃæ	8.4829	7.3961	5.571	8.9396	2.5439	49.4543		2020/3/7 10:40	2019/10/24 3:01
1694	1ºÅ¶ÏÃæ	8.4709	7.3928	5.522	8.9396	2.5942	49.3788		2020/3/7 9:10	2019/10/24 0:01
1695	1ºÅ¶ÏÃæ	8.4596	7.3919	5.5656	8.9457	2.5652	49.3768		2020/3/7 7:40	2019/10/23 21:01
1696	1ºÅ¶ÏÃæ	8.4618	7.4131	5.4998	8.9465	2.5245	49.373		2020/3/7 6:10	2019/10/23 18:01
1697	1ºÅ¶ÏÃæ	8.4716	7.3978	5.4684	8.9543	2.4993	49.371		2020/3/7 4:40	2019/10/23 15:01
1698	1ºÅ¶ÏÃæ	8.473	7.3817	5.4967	8.9638	2.4819	49.3691		2020/3/7 3:10	2019/10/23 12:01
1699	1ºÅ¶ÏÃæ	8.4674	7.3834	5.4837	8.975	2.4238	49.3865		2020/3/7 1:40	2019/10/23 9:01
1700	1ºÅ¶ÏÃæ	8.4484	7.3961	5.4669	8.9819	2.3638	49.4039		2020/3/7 0:10	2019/10/23 6:01
1701	1ºÅ¶ÏÃæ	8.4625	7.3826	5.4692	8.9793	2.3038	49.373		2020/3/6 22:40	2019/10/23 3:01
1702	1ºÅ¶ÏÃæ	8.466	7.3817	5.4837	8.9819	2.327	49.3826		2020/3/6 21:10	2019/10/23 0:01
1703	1ºÅ¶ÏÃæ	8.4568	7.3877	5.4776	8.9966	2.3406	49.433		2020/3/6 19:40	2019/10/22 21:01
1704	1ºÅ¶ÏÃæ	8.4589	7.397	5.4607	8.9966	2.3174	49.4852		2020/3/6 18:10	2019/10/22 18:01
1705	1ºÅ¶ÏÃæ	8.4653	7.3868	5.4615	9.0078	2.3754	49.4891		2020/3/6 16:40	2019/10/22 15:01
1706	1ºÅ¶ÏÃæ	8.4646	7.3792	5.4684	9.0242	2.4413	49.524		2020/3/6 15:10	2019/10/22 12:01
1707	1ºÅ¶ÏÃæ	8.4596	7.3961	5.4653	9.0302	2.48	49.4736		2020/3/6 13:40	2019/10/22 9:01
1708	1ºÅ¶ÏÃæ	8.4632	7.4097	5.4539	9.025	2.5071	49.3962		2020/3/6 12:10	2019/10/22 6:01
1709	1ºÅ¶ÏÃæ	8.4773	7.4021	5.4707	9.0302	2.4955	49.3768		2020/3/6 10:40	2019/10/22 3:01
1710	1ºÅ¶ÏÃæ	8.4815	7.4012	5.4807	9.0388	2.4722	49.3458		2020/3/6 9:10	2019/10/22 0:01
1711	1ºÅ¶ÏÃæ	8.4752	7.419	5.463	9.0319	2.4335	49.3671		2020/3/6 7:40	2019/10/21 21:01
1712	1ºÅ¶ÏÃæ	8.4829	7.4275	5.4539	9.0311	2.3793	49.3342		2020/3/6 6:10	2019/10/21 18:01
1713	1ºÅ¶ÏÃæ	8.4808	7.4292	5.4577	9.038	2.3386	49.3439		2020/3/6 4:40	2019/10/21 15:01
1714	1ºÅ¶ÏÃæ	8.5005	7.4216	5.4722	9.044	2.3135	49.3517		2020/3/6 3:10	2019/10/21 12:01
1715	1ºÅ¶ÏÃæ	8.509	7.4411	5.4784	9.05	2.2922	49.3652		2020/3/6 1:40	2019/10/21 9:01
1716	1ºÅ¶ÏÃæ	8.509	7.4521	5.4745	9.0423	2.3038	49.3536		2020/3/6 0:10	2019/10/21 6:01
1717	1ºÅ¶ÏÃæ	8.5386	7.4436	5.4799	9.0285	2.3019	49.3575		2020/3/5 22:40	2019/10/21 3:01
1718	1ºÅ¶ÏÃæ	8.5435	7.4385	5.4921	9.0198	2.3057	49.3904		2020/3/5 21:10	2019/10/21 0:01
1719	1ºÅ¶ÏÃæ	8.5111	7.4368	5.5006	9.0155	2.3077	49.3846		2020/3/5 19:40	2019/10/20 21:01
1720	1ºÅ¶ÏÃæ	8.5034	7.4444	5.4967	9.0095	2.3096	49.4097		2020/3/5 18:10	2019/10/20 18:01
1721	1ºÅ¶ÏÃæ	8.5224	7.4267	5.4975	9.0164	2.4219	49.4581		2020/3/5 16:40	2019/10/20 17:53
1722	1ºÅ¶ÏÃæ	8.5104	7.4156	5.5136	9.0181	2.509	49.4639		2020/3/5 15:10	2019/10/20 13:37
1723	1ºÅ¶ÏÃæ	8.4998	7.4233	5.5327	9.0095	2.5961	49.4891		2020/3/5 13:40	2019/10/20 10:37
1724	1ºÅ¶ÏÃæ	8.4956	7.4156	5.5228	9.0009	2.7162	49.4756		2020/3/5 12:10	2019/10/20 7:37
1725	1ºÅ¶ÏÃæ	8.5055	7.3877	5.5182	8.9905	2.8013	49.431		2020/3/5 10:40	2019/10/20 4:37
1726	1ºÅ¶ÏÃæ	8.4857	7.3868	5.5197	8.9914	2.8691	49.3555		2020/3/5 9:10	2019/10/20 1:37
1727	1ºÅ¶ÏÃæ	8.4681	7.3928	5.5189	8.9828	2.8614	49.311		2020/3/5 7:40	2019/10/19 22:37
1728	1ºÅ¶ÏÃæ	8.4653	7.3978	5.5067	8.9845	2.8517	49.3013		2020/3/5 6:10	2019/10/19 19:37
1729	1ºÅ¶ÏÃæ	8.4857	7.3953	5.4944	8.9853	2.8013	49.3323		2020/3/5 4:40	2019/10/19 16:37
1730	1ºÅ¶ÏÃæ	8.4864	7.3961	5.4983	8.9819	2.7917	49.3265		2020/3/5 3:10	2019/10/19 13:37
1731	1ºÅ¶ÏÃæ	8.4801	7.4106	5.4998	8.9871	2.7316	49.34		2020/3/5 1:40	2019/10/19 10:37
1732	1ºÅ¶ÏÃæ	8.4794	7.4114	5.4707	8.9862	2.6813	49.3381		2020/3/5 0:10	2019/10/19 7:37
1733	1ºÅ¶ÏÃæ	8.4921	7.4038	5.4592	8.9784	2.5981	49.3594		2020/3/4 22:40	2019/10/19 4:37
1734	1ºÅ¶ÏÃæ	8.4998	7.4004	5.4669	8.9819	2.5961	49.3613		2020/3/4 21:10	2019/10/19 1:37
1735	1ºÅ¶ÏÃæ	8.4942	7.4216	5.4753	8.9862	2.5768	49.4059		2020/3/4 19:40	2019/10/18 22:37
1736	1ºÅ¶ÏÃæ	8.4942	7.4283	5.473	8.9966	2.6271	49.4272		2020/3/4 18:10	2019/10/18 19:37
1737	1ºÅ¶ÏÃæ	8.5097	7.4207	5.4676	9.0095	2.7142	49.4852		2020/3/4 16:40	2019/10/18 16:37
1738	1ºÅ¶ÏÃæ	8.5153	7.4114	5.4791	9.0138	2.8575	49.4736		2020/3/4 15:10	2019/10/18 13:37
1739	1ºÅ¶ÏÃæ	8.4977	7.4114	5.4868	9.0069	3.0124	49.5007		2020/3/4 13:40	2019/10/18 10:37
1740	1ºÅ¶ÏÃæ	8.5041	7.4368	5.4784	9.0043	3.1401	49.4852		2020/3/4 12:10	2019/10/18 7:37
1741	1ºÅ¶ÏÃæ	8.5026	7.4207	5.4853	9.0043	3.295	49.3633		2020/3/4 10:40	2019/10/18 4:37
1742	1ºÅ¶ÏÃæ	8.5118	7.4275	5.5075	8.9974	3.3299	49.2374		2020/3/4 9:10	2019/10/18 1:37
1743	1ºÅ¶ÏÃæ	8.5034	7.4427	5.5052	8.994	3.2931	49.2045		2020/3/4 7:40	2019/10/17 22:37
1744	1ºÅ¶ÏÃæ	8.5069	7.4478	5.5067	8.9966	3.2137	49.2219		2020/3/4 6:10	2019/10/17 19:37
1745	1ºÅ¶ÏÃæ	8.5266	7.4377	5.4921	9.0035	3.1363	49.2413		2020/3/4 4:40	2019/10/17 16:37
1746	1ºÅ¶ÏÃæ	8.5365	7.4436	5.4944	8.9974	3.0685	49.2684		2020/3/4 3:10	2019/10/17 13:37
1747	1ºÅ¶ÏÃæ	8.5308	7.458	5.5029	9.0138	2.9872	49.2994		2020/3/4 1:40	2019/10/17 10:37
1748	1ºÅ¶ÏÃæ	8.528	7.4622	5.4967	9.0147	2.933	49.3207		2020/3/4 0:10	2019/10/17 7:37
1749	1ºÅ¶ÏÃæ	8.5428	7.4656	5.5013	9.0035	2.8885	49.3381		2020/3/3 22:40	2019/10/17 4:37
1750	1ºÅ¶ÏÃæ	8.5421	7.4639	5.5136	8.9983	2.8168	49.3923		2020/3/3 21:10	2019/10/17 1:37
1751	1ºÅ¶ÏÃæ	8.5471	7.4775	5.522	8.994	2.78	49.4078		2020/3/3 19:40	2019/10/16 22:37
1752	1ºÅ¶ÏÃæ	8.5506	7.48	5.5243	8.9966	2.7839	49.4736		2020/3/3 18:10	2019/10/16 19:37
1753	1ºÅ¶ÏÃæ	8.5597	7.4817	5.5197	8.9983	2.8497	49.462		2020/3/3 16:40	2019/10/16 16:37
1754	1ºÅ¶ÏÃæ	8.5619	7.4749	5.5274	8.9957	2.9272	49.491		2020/3/3 15:10	2019/10/16 13:37
1755	1ºÅ¶ÏÃæ	8.5527	7.4834	5.5404	8.9974	3.0317	49.4659		2020/3/3 13:40	2019/10/16 10:37
1756	1ºÅ¶ÏÃæ	8.5541	7.4868	5.5327	8.9914	3.1285	49.4194		2020/3/3 12:10	2019/10/16 7:37
1757	1ºÅ¶ÏÃæ	8.5689	7.4851	5.5335	8.9845	3.2718	49.3555		2020/3/3 10:40	2019/10/16 4:37
1758	1ºÅ¶ÏÃæ	8.5619	7.4927	5.5534	8.9759	3.2698	49.2084		2020/3/3 9:10	2019/10/16 1:37
1759	1ºÅ¶ÏÃæ	8.5774	7.5156	5.561	8.9733	3.2253	49.1871		2020/3/3 7:40	2019/10/15 22:37
1760	1ºÅ¶ÏÃæ	8.5823	7.5173	5.5519	8.9672	3.0801	49.2161		2020/3/3 6:10	2019/10/15 19:37
1761	1ºÅ¶ÏÃæ	8.5851	7.5071	5.5511	8.9664	2.9214	49.249		2020/3/3 4:40	2019/10/15 16:37
1762	1ºÅ¶ÏÃæ	8.5971	7.5071	5.5557	8.9672	2.8072	49.2723		2020/3/3 3:10	2019/10/15 13:37
1763	1ºÅ¶ÏÃæ	8.5816	7.5156	5.5664	8.9595	2.7026	49.3033		2020/3/3 1:40	2019/10/15 10:37
1764	1ºÅ¶ÏÃæ	8.5879	7.519	5.5672	8.9517	2.6174	49.3246		2020/3/3 0:10	2019/10/15 7:37
1765	1ºÅ¶ÏÃæ	8.6048	7.5037	5.5725	8.9414	2.6194	49.3187		2020/3/2 22:40	2019/10/15 4:37
1766	1ºÅ¶ÏÃæ	8.5985	7.508	5.5894	8.9327	2.5516	49.3594		2020/3/2 21:10	2019/10/15 1:37
1767	1ºÅ¶ÏÃæ	8.5936	7.5063	5.5978	8.925	2.5206	49.4233		2020/3/2 19:40	2019/10/14 22:37
1768	1ºÅ¶ÏÃæ	8.5978	7.5063	5.5932	8.9284	2.5109	49.4581		2020/3/2 18:10	2019/10/14 19:37
1769	1ºÅ¶ÏÃæ	8.5943	7.4868	5.5924	8.9258	2.48	49.4852		2020/3/2 16:40	2019/10/14 16:37
1770	1ºÅ¶ÏÃæ	8.5844	7.4834	5.6016	8.9301	2.4567	49.524		2020/3/2 15:10	2019/10/14 13:37
1771	1ºÅ¶ÏÃæ	8.564	7.48	5.6062	8.9353	2.4722	49.4891		2020/3/2 13:40	2019/10/14 10:37
1772	1ºÅ¶ÏÃæ	8.5661	7.48	5.594	8.925	2.4955	49.4252		2020/3/2 12:10	2019/10/14 7:37
1773	1ºÅ¶ÏÃæ	8.564	7.4614	5.6047	8.925	2.4703	49.4097		2020/3/2 10:40	2019/10/14 4:37
1774	1ºÅ¶ÏÃæ	8.5534	7.4453	5.6146	8.9258	2.4238	49.3671		2020/3/2 9:10	2019/10/14 1:37
1775	1ºÅ¶ÏÃæ	8.5386	7.4326	5.6108	8.9215	2.3948	49.3691		2020/3/2 7:40	2019/10/13 22:37
1776	1ºÅ¶ÏÃæ	8.533	7.4275	5.6016	8.931	2.3348	49.3788		2020/3/2 6:10	2019/10/13 19:37
1777	1ºÅ¶ÏÃæ	8.516	7.4165	5.5963	8.9345	2.327	49.3962		2020/3/2 4:40	2019/10/13 16:37
1778	1ºÅ¶ÏÃæ	8.516	7.4012	5.5963	8.9439	2.2825	49.3865		2020/3/2 3:10	2019/10/13 13:37
1779	1ºÅ¶ÏÃæ	8.5005	7.4165	5.5894	8.9457	2.2399	49.3962		2020/3/2 1:40	2019/10/13 10:37
1780	1ºÅ¶ÏÃæ	8.5062	7.4063	5.5687	8.9457	2.1876	49.373		2020/3/2 0:10	2019/10/13 7:37
1781	1ºÅ¶ÏÃæ	8.5196	7.4063	5.5465	8.9414	2.1818	49.4039		2020/3/1 22:40	2019/10/13 4:37
1782	1ºÅ¶ÏÃæ	8.5104	7.4046	5.535	8.9284	2.1547	49.4059		2020/3/1 21:10	2019/10/13 1:37
1783	1ºÅ¶ÏÃæ	8.4921	7.4097	5.5289	8.9215	2.1896	49.4291		2020/3/1 19:40	2019/10/12 22:37
1784	1ºÅ¶ÏÃæ	8.4716	7.408	5.5143	8.9232	2.1954	49.4562		2020/3/1 18:10	2019/10/12 19:37
1785	1ºÅ¶ÏÃæ	8.5034	7.3978	5.5105	8.9267	2.178	49.4581		2020/3/1 16:40	2019/10/12 16:37
1786	1ºÅ¶ÏÃæ	8.5125	7.3945	5.5105	8.9319	2.1741	49.5162		2020/3/1 15:10	2019/10/12 13:37
1787	1ºÅ¶ÏÃæ	8.4801	7.397	5.5159	8.9224	2.2031	49.5665		2020/3/1 13:40	2019/10/12 10:37
1788	1ºÅ¶ÏÃæ	8.4907	7.4038	5.5013	8.9198	2.238	49.5278		2020/3/1 12:10	2019/10/12 7:37
1789	1ºÅ¶ÏÃæ	8.4942	7.3902	5.5013	8.9232	2.3212	49.4659		2020/3/1 10:40	2019/10/12 4:37
1790	1ºÅ¶ÏÃæ	8.4907	7.3868	5.5036	8.912	2.2999	49.3826		2020/3/1 9:10	2019/10/12 1:37
1791	1ºÅ¶ÏÃæ	8.4801	7.3928	5.5029	8.9163	2.2496	49.3749		2020/3/1 7:40	2019/10/11 22:37
1792	1ºÅ¶ÏÃæ	8.4878	7.3936	5.496	8.9181	2.2244	49.3884		2020/3/1 6:10	2019/10/11 19:37
1793	1ºÅ¶ÏÃæ	8.4871	7.3767	5.4952	8.9224	2.1683	49.3826		2020/3/1 4:40	2019/10/11 16:37
1794	1ºÅ¶ÏÃæ	8.4836	7.3817	5.4998	8.9319	2.1431	49.3884		2020/3/1 3:10	2019/10/11 13:37
1795	1ºÅ¶ÏÃæ	8.4766	7.3834	5.5006	8.9388	2.0521	49.3962		2020/3/1 1:40	2019/10/11 10:37
1796	1ºÅ¶ÏÃæ	8.4822	7.3919	5.4944	8.9457	2.0328	49.3749		2020/3/1 0:10	2019/10/11 7:37
1797	1ºÅ¶ÏÃæ	8.4815	7.3775	5.4891	8.9474	2.0076	49.4117		2020/2/29 22:40	2019/10/11 4:37
1798	1ºÅ¶ÏÃæ	8.4815	7.3784	5.4914	8.9465	2.0153	49.3981		2020/2/29 21:10	2019/10/11 1:37
1799	1ºÅ¶ÏÃæ	8.4737	7.3767	5.4944	8.9543	2.0095	49.4078		2020/2/29 19:40	2019/10/10 22:37
1800	1ºÅ¶ÏÃæ	8.4688	7.3809	5.4814	8.9672	2.0115	49.4446		2020/2/29 18:10	2019/10/10 19:37
1801	1ºÅ¶ÏÃæ	8.4794	7.38	5.4784	8.9793	2.0211	49.4678		2020/2/29 16:40	2019/10/10 16:37
1802	1ºÅ¶ÏÃæ	8.4716	7.3631	5.4898	8.9819	1.9747	49.4814		2020/2/29 15:10	2019/10/10 13:37
1803	1ºÅ¶ÏÃæ	8.4681	7.375	5.4898	8.9819	1.994	49.4775		2020/2/29 13:40	2019/10/10 10:37
1804	1ºÅ¶ÏÃæ	8.4695	7.38	5.4753	8.9672	1.994	49.4562		2020/2/29 12:10	2019/10/10 7:37
1805	1ºÅ¶ÏÃæ	8.4998	7.3767	5.473	8.9569	1.9824	49.4465		2020/2/29 10:40	2019/10/10 4:37
1806	1ºÅ¶ÏÃæ	8.4737	7.3902	5.4738	8.9508	1.9398	49.4117		2020/2/29 9:10	2019/10/10 1:37
1807	1ºÅ¶ÏÃæ	8.4808	7.4012	5.4761	8.9483	1.9224	49.3904		2020/2/29 7:40	2019/10/9 22:37
1808	1ºÅ¶ÏÃæ	8.5034	7.4072	5.4615	8.9457	1.9398	49.3904		2020/2/29 6:10	2019/10/9 19:37
1809	1ºÅ¶ÏÃæ	8.478	7.4072	5.4523	8.9396	1.9224	49.3942		2020/2/29 4:40	2019/10/9 16:37
1810	1ºÅ¶ÏÃæ	8.4977	7.4275	5.4592	8.9405	1.9089	49.3671		2020/2/29 3:10	2019/10/9 13:37
1811	1ºÅ¶ÏÃæ	8.4921	7.4478	5.4684	8.9379	1.9147	49.3962		2020/2/29 1:40	2019/10/9 10:37
1812	1ºÅ¶ÏÃæ	8.528	7.4487	5.4669	8.9353	1.905	49.3923		2020/2/29 0:10	2019/10/9 7:37
1813	1ºÅ¶ÏÃæ	8.533	7.4529	5.4776	8.9207	1.8624	49.3904		2020/2/28 22:40	2019/10/9 2:46
1814	1ºÅ¶ÏÃæ	8.5661	7.4622	5.4853	8.9129	1.8372	49.4117		2020/2/28 21:10	2019/10/8 23:46
1815	1ºÅ¶ÏÃæ	8.5464	7.4656	5.4952	8.9051	1.7772	49.4097		2020/2/28 19:40	2019/10/8 20:46
1816	1ºÅ¶ÏÃæ	8.5548	7.4631	5.4983	8.9077	1.7462	49.4523		2020/2/28 18:10	2019/10/8 17:46
1817	1ºÅ¶ÏÃæ	8.5752	7.4521	5.5075	8.9069	1.6727	49.4485		2020/2/28 16:40	2019/10/8 14:46
1818	1ºÅ¶ÏÃæ	8.5407	7.4555	5.5365	8.9129	1.7753	49.4233		2020/2/28 15:10	2019/10/8 11:46
1819	1ºÅ¶ÏÃæ	8.5421	7.4622	5.5396	8.9077	1.874	49.4291		2020/2/28 13:40	2019/10/8 8:46
1820	1ºÅ¶ÏÃæ	8.5562	7.4461	5.5411	8.9086	1.9263	49.4175		2020/2/28 12:10	2019/10/8 5:46
1821	1ºÅ¶ÏÃæ	8.5583	7.4436	5.5526	8.9086	1.9979	49.4349		2020/2/28 10:40	2019/10/8 2:46
1822	1ºÅ¶ÏÃæ	8.5449	7.4495	5.5656	8.9129	2.0115	49.4233		2020/2/28 9:10	2019/10/7 23:46
1823	1ºÅ¶ÏÃæ	8.5456	7.4521	5.5618	8.9103	1.9592	49.3807		2020/2/28 7:40	2019/10/7 20:46
1824	1ºÅ¶ÏÃæ	8.5449	7.4504	5.5496	8.9129	1.9689	49.3652		2020/2/28 6:10	2019/10/7 17:46
1825	1ºÅ¶ÏÃæ	8.5421	7.4427	5.5534	8.9224	1.9379	49.371		2020/2/28 4:40	2019/10/7 14:46
1826	1ºÅ¶ÏÃæ	8.5464	7.4495	5.5587	8.931	1.9418	49.3284		2020/2/28 3:10	2019/10/7 11:46
1827	1ºÅ¶ÏÃæ	8.5379	7.4538	5.5526	8.9353	1.934	49.3517		2020/2/28 1:40	2019/10/7 8:46
1828	1ºÅ¶ÏÃæ	8.54	7.4495	5.5419	8.9439	1.9495	49.3613		2020/2/28 0:10	2019/10/7 5:46
1829	1ºÅ¶ÏÃæ	8.5379	7.436	5.5519	8.9457	1.9205	49.3478		2020/2/27 22:40	2019/10/7 2:46
1830	1ºÅ¶ÏÃæ	8.54	7.4402	5.5557	8.9439	1.9069	49.3536		2020/2/27 21:10	2019/10/6 23:46
1831	1ºÅ¶ÏÃæ	8.533	7.4394	5.5434	8.9569	1.8837	49.3555		2020/2/27 19:40	2019/10/6 20:46
1832	1ºÅ¶ÏÃæ	8.5499	7.436	5.5411	8.9672	1.8605	49.371		2020/2/27 18:10	2019/10/6 17:46
1833	1ºÅ¶ÏÃæ	8.54	7.4216	5.5496	8.9845	1.876	49.3865		2020/2/27 16:40	2019/10/6 14:46
1834	1ºÅ¶ÏÃæ	8.5308	7.4241	5.5656	8.9845	1.9631	49.4252		2020/2/27 15:10	2019/10/6 11:46
1835	1ºÅ¶ÏÃæ	8.5245	7.4394	5.5618	8.9966	2.0173	49.4155		2020/2/27 13:40	2019/10/6 8:46
1836	1ºÅ¶ÏÃæ	8.5337	7.4326	5.548	8.9983	2.0889	49.4233		2020/2/27 12:10	2019/10/6 5:46
1837	1ºÅ¶ÏÃæ	8.5344	7.4309	5.5434	8.9966	2.1528	49.4155		2020/2/27 10:40	2019/10/6 2:46
1838	1ºÅ¶ÏÃæ	8.5379	7.4419	5.5457	8.994	2.178	49.371		2020/2/27 9:10	2019/10/5 23:46
1839	1ºÅ¶ÏÃæ	8.5365	7.4504	5.5304	8.9914	2.1238	49.3304		2020/2/27 7:40	2019/10/5 20:46
1840	1ºÅ¶ÏÃæ	8.5471	7.4461	5.5143	8.981	2.1044	49.3246		2020/2/27 6:10	2019/10/5 17:46
1841	1ºÅ¶ÏÃæ	8.5456	7.4436	5.5121	9.0035	2.0889	49.3265		2020/2/27 4:40	2019/10/5 14:46
1842	1ºÅ¶ÏÃæ	8.5407	7.4546	5.5289	9.0026	2.0424	49.3458		2020/2/27 3:10	2019/10/5 11:46
1843	1ºÅ¶ÏÃæ	8.5414	7.4648	5.5312	9.0069	2.0037	49.3517		2020/2/27 1:40	2019/10/5 8:46
1844	1ºÅ¶ÏÃæ	8.552	7.4487	5.5258	9.0035	2.0037	49.3497		2020/2/27 0:10	2019/10/5 5:46
1845	1ºÅ¶ÏÃæ	8.5597	7.4555	5.5258	9.0026	2.0386	49.3555		2020/2/26 22:40	2019/10/5 2:46
1846	1ºÅ¶ÏÃæ	8.5513	7.447	5.5442	8.9931	2.0231	49.34		2020/2/26 21:10	2019/10/4 23:46
1847	1ºÅ¶ÏÃæ	8.5485	7.4368	5.5396	8.9897	2.0153	49.3671		2020/2/26 19:40	2019/10/4 20:46
1848	1ºÅ¶ÏÃæ	8.5506	7.4131	5.5343	8.9888	2.0231	49.3865		2020/2/26 18:10	2019/10/4 17:46
1849	1ºÅ¶ÏÃæ	8.5351	7.4004	5.548	8.9948	2.0637	49.4233		2020/2/26 16:40	2019/10/4 14:46
1850	1ºÅ¶ÏÃæ	8.5464	7.4309	5.5733	8.9922	2.1179	49.431		2020/2/26 15:10	2019/10/4 11:46
1851	1ºÅ¶ÏÃæ	8.5097	7.3919	5.5603	8.9957	2.1993	49.4272		2020/2/26 13:40	2019/10/4 8:46
1852	1ºÅ¶ÏÃæ	8.516	7.3648	5.5496	8.9802	2.2631	49.4349		2020/2/26 12:10	2019/10/4 5:46
1853	1ºÅ¶ÏÃæ	8.5153	7.3673	5.5733	8.9793	2.3212	49.431		2020/2/26 10:40	2019/10/4 2:46
1854	1ºÅ¶ÏÃæ	8.4744	7.3673	5.5656	8.9741	2.329	49.3458		2020/2/26 9:10	2019/10/3 23:46
1855	1ºÅ¶ÏÃæ	8.478	7.3555	5.5526	8.9638	2.269	49.3381		2020/2/26 7:40	2019/10/3 20:46
1856	1ºÅ¶ÏÃæ	8.4766	7.3445	5.5205	8.9577	2.2573	49.3168		2020/2/26 6:10	2019/10/3 17:46
1857	1ºÅ¶ÏÃæ	8.4744	7.3445	5.5189	8.9629	2.1934	49.3381		2020/2/26 4:40	2019/10/3 14:46
1858	1ºÅ¶ÏÃæ	8.4596	7.3546	5.5189	8.9664	2.1218	49.3129		2020/2/26 3:10	2019/10/3 11:46
1859	1ºÅ¶ÏÃæ	8.4526	7.3504	5.5082	8.9595	2.0928	49.3071		2020/2/26 1:40	2019/10/3 8:46
1860	1ºÅ¶ÏÃæ	8.4681	7.3487	5.4753	8.9552	2.0502	49.3362		2020/2/26 0:10	2019/10/3 5:46
1861	1ºÅ¶ÏÃæ	8.4639	7.3512	5.4738	8.9543	2.0483	49.3226		2020/2/25 22:40	2019/10/3 2:46
1862	1ºÅ¶ÏÃæ	8.4568	7.3546	5.4745	8.9439	2.0308	49.3323		2020/2/25 21:10	2019/10/2 23:46
1863	1ºÅ¶ÏÃæ	8.4547	7.3402	5.4592	8.9405	2.0115	49.3226		2020/2/25 19:40	2019/10/2 20:46
1864	1ºÅ¶ÏÃæ	8.4554	7.3275	5.447	8.9388	1.9999	49.3439		2020/2/25 18:10	2019/10/2 17:46
1865	1ºÅ¶ÏÃæ	8.4568	7.3317	5.4508	8.9362	2.0637	49.3691		2020/2/25 16:40	2019/10/2 14:46
1866	1ºÅ¶ÏÃæ	8.4505	7.3368	5.4638	8.9388	2.1315	49.3652		2020/2/25 15:10	2019/10/2 11:46
1867	1ºÅ¶ÏÃæ	8.4173	7.3309	5.463	8.9379	2.2515	49.3904		2020/2/25 13:40	2019/10/2 8:46
1868	1ºÅ¶ÏÃæ	8.4427	7.3207	5.4615	8.9327	2.2999	49.402		2020/2/25 12:10	2019/10/2 5:46
1869	1ºÅ¶ÏÃæ	8.4526	7.3292	5.4623	8.9293	2.3832	49.3826		2020/2/25 10:40	2019/10/2 2:46
1870	1ºÅ¶ÏÃæ	8.4357	7.336	5.4638	8.9276	2.3754	49.2858		2020/2/25 9:10	2019/10/1 23:46
1871	1ºÅ¶ÏÃæ	8.4336	7.3351	5.4569	8.9224	2.3367	49.2742		2020/2/25 7:40	2019/10/1 20:46
1872	1ºÅ¶ÏÃæ	8.4413	7.3292	5.4339	8.9241	2.2767	49.3052		2020/2/25 6:10	2019/10/1 17:46
1873	1ºÅ¶ÏÃæ	8.4526	7.3351	5.4324	8.9267	2.238	49.2858		2020/2/25 4:40	2019/10/1 14:46
1874	1ºÅ¶ÏÃæ	8.4484	7.3478	5.4454	8.931	2.2225	49.2897		2020/2/25 3:10	2019/10/1 11:46
1875	1ºÅ¶ÏÃæ	8.4533	7.3419	5.437	8.9353	2.1741	49.2955		2020/2/25 1:40	2019/10/1 8:46
1876	1ºÅ¶ÏÃæ	8.4561	7.3436	5.4293	8.9319	2.1334	49.2994		2020/2/25 0:10	2019/10/1 5:46
1877	1ºÅ¶ÏÃæ	8.4618	7.347	5.4301	8.9276	2.1102	49.3129		2020/2/24 22:40	2019/10/1 2:46
1878	1ºÅ¶ÏÃæ	8.4547	7.3555	5.4416	8.9224	2.1392	49.3071		2020/2/24 21:10	2019/9/30 23:46
1879	1ºÅ¶ÏÃæ	8.4596	7.3521	5.4447	8.9224	2.1431	49.3246		2020/2/24 19:40	2019/9/30 20:46
1880	1ºÅ¶ÏÃæ	8.4808	7.3512	5.437	8.9189	2.1663	49.3478		2020/2/24 18:10	2019/9/30 17:46
1881	1ºÅ¶ÏÃæ	8.4801	7.3555	5.4454	8.9241	2.1993	49.4117		2020/2/24 16:40	2019/9/30 14:46
1882	1ºÅ¶ÏÃæ	8.4618	7.375	5.4607	8.9284	2.2999	49.3923		2020/2/24 15:10	2019/9/30 11:46
1883	1ºÅ¶ÏÃæ	8.4653	7.3741	5.4523	8.925	2.3425	49.4136		2020/2/24 13:40	2019/9/30 8:46
1884	1ºÅ¶ÏÃæ	8.4744	7.3699	5.4355	8.9207	2.3619	49.3962		2020/2/24 12:10	2019/9/30 5:46
1885	1ºÅ¶ÏÃæ	8.4885	7.3809	5.4508	8.9267	2.4354	49.3381		2020/2/24 10:40	2019/9/30 2:46
1886	1ºÅ¶ÏÃæ	8.4871	7.3843	5.4592	8.9267	2.418	49.3071		2020/2/24 9:10	2019/9/29 23:46
1887	1ºÅ¶ÏÃæ	8.4864	7.3792	5.4592	8.9198	2.3386	49.3187		2020/2/24 7:40	2019/9/29 20:46
1888	1ºÅ¶ÏÃæ	8.49	7.3699	5.4523	8.9276	2.3464	49.2955		2020/2/24 6:10	2019/9/29 17:46
1889	1ºÅ¶ÏÃæ	8.4991	7.38	5.4607	8.9319	2.2844	49.2916		2020/2/24 4:40	2019/9/29 14:46
1890	1ºÅ¶ÏÃæ	8.4907	7.3902	5.4753	8.9388	2.2457	49.2897		2020/2/24 3:10	2019/9/29 11:46
1891	1ºÅ¶ÏÃæ	8.4871	7.3885	5.4776	8.9448	2.2051	49.2781		2020/2/24 1:40	2019/9/29 8:46
1892	1ºÅ¶ÏÃæ	8.5005	7.3809	5.4753	8.9448	2.1799	49.282		2020/2/24 0:10	2019/9/29 5:46
1893	1ºÅ¶ÏÃæ	8.5034	7.3868	5.4891	8.9439	2.1644	49.2858		2020/2/23 22:40	2019/9/29 2:46
1894	1ºÅ¶ÏÃæ	8.497	7.3928	5.4967	8.9422	2.1722	49.3091		2020/2/23 21:10	2019/9/28 23:46
1895	1ºÅ¶ÏÃæ	8.4942	7.3961	5.4944	8.9448	2.1547	49.3265		2020/2/23 19:40	2019/9/28 20:46
1896	1ºÅ¶ÏÃæ	8.5012	7.3995	5.483	8.9388	2.1567	49.3652		2020/2/23 18:10	2019/9/28 17:46
1897	1ºÅ¶ÏÃæ	8.4963	7.4046	5.4837	8.9569	2.2922	49.4001		2020/2/23 16:40	2019/9/28 14:46
1898	1ºÅ¶ÏÃæ	8.5118	7.419	5.5021	8.9646	2.5826	49.402		2020/2/23 15:10	2019/9/28 11:46
1899	1ºÅ¶ÏÃæ	8.509	7.4199	5.4914	8.9681	2.8304	49.4059		2020/2/23 13:40	2019/9/28 8:46
1900	1ºÅ¶ÏÃæ	8.5217	7.4106	5.4845	8.9655	2.9814	49.4175		2020/2/23 12:10	2019/9/28 5:46
1901	1ºÅ¶ÏÃæ	8.5316	7.4199	5.4868	8.9672	3.0375	49.3284		2020/2/23 10:40	2019/9/28 2:46
1902	1ºÅ¶ÏÃæ	8.5273	7.4207	5.4944	8.9681	3.055	49.3052		2020/2/23 9:10	2019/9/27 23:46
1903	1ºÅ¶ÏÃæ	8.5245	7.4275	5.5029	8.9681	3.055	49.2742		2020/2/23 7:40	2019/9/27 20:46
1904	1ºÅ¶ÏÃæ	8.5316	7.4156	5.4983	8.981	3.0433	49.2897		2020/2/23 6:10	2019/9/27 17:46
1905	1ºÅ¶ÏÃæ	8.552	7.425	5.5052	8.9776	3.0085	49.2897		2020/2/23 4:40	2019/9/27 14:46
1906	1ºÅ¶ÏÃæ	8.5583	7.4377	5.5289	8.9871	3.0085	49.2936		2020/2/23 3:10	2019/9/27 11:46
1907	1ºÅ¶ÏÃæ	8.5358	7.4351	5.5205	8.9922	3.0162	49.2878		2020/2/23 1:40	2019/9/27 8:46
1908	1ºÅ¶ÏÃæ	8.5456	7.43	5.5136	8.9905	3.0124	49.2974		2020/2/23 0:10	2019/9/27 5:46
1909	1ºÅ¶ÏÃæ	8.5478	7.4343	5.5174	8.9853	3.0124	49.3071		2020/2/22 22:40	2019/9/27 2:46
1910	1ºÅ¶ÏÃæ	8.5478	7.4495	5.5312	8.981	2.9988	49.3207		2020/2/22 21:10	2019/9/26 23:46
1911	1ºÅ¶ÏÃæ	8.5492	7.436	5.5365	8.9802	3.0085	49.3497		2020/2/22 19:40	2019/9/26 20:46
1912	1ºÅ¶ÏÃæ	8.5351	7.4292	5.5258	8.9819	3.0453	49.3691		2020/2/22 18:10	2019/9/26 17:46
1913	1ºÅ¶ÏÃæ	8.5499	7.4334	5.535	8.9862	3.1401	49.3807		2020/2/22 16:40	2019/9/26 14:46
1914	1ºÅ¶ÏÃæ	8.5414	7.4487	5.5511	8.9897	3.2369	49.371		2020/2/22 15:10	2019/9/26 11:46
1915	1ºÅ¶ÏÃæ	8.5456	7.4444	5.5457	8.9914	3.3802	49.3633		2020/2/22 13:40	2019/9/26 8:46
1916	1ºÅ¶ÏÃæ	8.5471	7.4394	5.5327	8.9828	3.5138	49.3071		2020/2/22 12:10	2019/9/26 5:46
1917	1ºÅ¶ÏÃæ	8.5626	7.4495	5.5396	8.9802	3.5815	49.1716		2020/2/22 10:40	2019/9/26 2:46
1918	1ºÅ¶ÏÃæ	8.5442	7.4538	5.5565	8.9845	3.5583	49.0264		2020/2/22 9:10	2019/9/25 23:46
1919	1ºÅ¶ÏÃæ	8.5485	7.4495	5.5565	8.9793	3.5854	49.0051		2020/2/22 7:40	2019/9/25 20:46
1920	1ºÅ¶ÏÃæ	8.5633	7.4478	5.5381	8.981	3.5177	49.0361		2020/2/22 6:10	2019/9/25 17:46
1921	1ºÅ¶ÏÃæ	8.5654	7.4572	5.5442	8.9793	3.4654	49.0438		2020/2/22 4:40	2019/9/25 14:46
1922	1ºÅ¶ÏÃæ	8.5689	7.4699	5.5587	8.9862	3.4634	49.0826		2020/2/22 3:10	2019/9/25 11:46
1923	1ºÅ¶ÏÃæ	8.5597	7.4724	5.5557	8.9879	3.4344	49.0922		2020/2/22 1:40	2019/9/25 8:46
1924	1ºÅ¶ÏÃæ	8.5745	7.4656	5.545	8.9819	3.3821	49.131		2020/2/22 0:10	2019/9/25 5:46
1925	1ºÅ¶ÏÃæ	8.5865	7.4716	5.558	8.975	3.3163	49.1542		2020/2/21 22:40	2019/9/25 2:46
1926	1ºÅ¶ÏÃæ	8.5851	7.469	5.5672	8.9672	3.3028	49.2084		2020/2/21 21:10	2019/9/24 23:46
1927	1ºÅ¶ÏÃæ	8.5717	7.4605	5.5656	8.9655	3.2563	49.2684		2020/2/21 19:40	2019/9/24 20:46
1928	1ºÅ¶ÏÃæ	8.583	7.4521	5.5549	8.9681	3.2582	49.3187		2020/2/21 18:10	2019/9/24 17:46
1929	1ºÅ¶ÏÃæ	8.5823	7.4614	5.5618	8.9715	3.2795	49.3555		2020/2/21 16:40	2019/9/24 14:46
1930	1ºÅ¶ÏÃæ	8.5767	7.4716	5.5978	8.975	3.355	49.3652		2020/2/21 15:10	2019/9/24 11:46
1931	1ºÅ¶ÏÃæ	8.571	7.4656	5.5901	8.9733	3.4209	49.3342		2020/2/21 13:40	2019/9/24 8:46
1932	1ºÅ¶ÏÃæ	8.5745	7.4572	5.5848	8.9629	3.4751	49.2607		2020/2/21 12:10	2019/9/24 5:46
1933	1ºÅ¶ÏÃæ	8.5816	7.4563	5.5932	8.9595	3.4828	49.1213		2020/2/21 10:40	2019/9/24 2:46
1934	1ºÅ¶ÏÃæ	8.5752	7.4521	5.6008	8.9552	3.4654	49.0516		2020/2/21 9:10	2019/9/23 23:46
1935	1ºÅ¶ÏÃæ	8.5661	7.4453	5.5909	8.9491	3.3879	49.0806		2020/2/21 7:40	2019/9/23 20:46
1936	1ºÅ¶ÏÃæ	8.5626	7.4385	5.5672	8.9526	3.3744	49.0864		2020/2/21 6:10	2019/9/23 17:46
1937	1ºÅ¶ÏÃæ	8.5668	7.4385	5.5787	8.9474	3.3202	49.129		2020/2/21 4:40	2019/9/23 14:46
1938	1ºÅ¶ÏÃæ	8.5576	7.4597	5.5932	8.9483	3.3415	49.1348		2020/2/21 3:10	2019/9/23 11:46
1939	1ºÅ¶ÏÃæ	8.533	7.4572	5.594	8.9414	3.3182	49.1251		2020/2/21 1:40	2019/9/23 8:46
1940	1ºÅ¶ÏÃæ	8.5689	7.4504	5.5679	8.9336	3.2853	49.1658		2020/2/21 0:10	2019/9/23 5:46
1941	1ºÅ¶ÏÃæ	8.576	7.4682	5.5702	8.925	3.2873	49.189		2020/2/20 22:40	2019/9/23 2:46
1942	1ºÅ¶ÏÃæ	8.5661	7.4605	5.5725	8.9181	3.2621	49.2123		2020/2/20 21:10	2019/9/22 23:46
1943	1ºÅ¶ÏÃæ	8.5626	7.4495	5.5626	8.9086	3.2524	49.249		2020/2/20 19:40	2019/9/22 20:46
1944	1ºÅ¶ÏÃæ	8.5619	7.4538	5.5503	8.9094	3.2486	49.2703		2020/2/20 18:10	2019/9/22 17:46
1945	1ºÅ¶ÏÃæ	8.5541	7.4495	5.5511	8.9094	3.2602	49.34		2020/2/20 16:40	2019/9/22 14:46
1946	1ºÅ¶ÏÃæ	8.5597	7.4622	5.5702	8.9086	3.2776	49.3555		2020/2/20 15:10	2019/9/22 11:46
1947	1ºÅ¶ÏÃæ	8.5576	7.4563	5.5771	8.9025	3.3182	49.3071		2020/2/20 13:40	2019/9/22 8:46
1948	1ºÅ¶ÏÃæ	8.6006	7.4529	5.5641	8.8948	3.355	49.2394		2020/2/20 12:10	2019/9/22 5:46
1949	1ºÅ¶ÏÃæ	8.5738	7.4546	5.5695	8.8879	3.3241	49.1581		2020/2/20 10:40	2019/9/22 2:46
1950	1ºÅ¶ÏÃæ	8.5668	7.458	5.5787	8.8862	3.2602	49.1426		2020/2/20 9:10	2019/9/21 23:46
1951	1ºÅ¶ÏÃæ	8.5724	7.4411	5.5756	8.8801	3.2002	49.1503		2020/2/20 7:40	2019/9/21 20:46
1952	1ºÅ¶ÏÃæ	8.5809	7.4343	5.5656	8.8905	3.1847	49.1987		2020/2/20 6:10	2019/9/21 17:46
1953	1ºÅ¶ÏÃæ	8.5668	7.4377	5.5679	8.8819	3.1246	49.1929		2020/2/20 4:40	2019/9/21 14:46
1954	1ºÅ¶ÏÃæ	8.5499	7.4461	5.5855	8.8888	3.1111	49.2142		2020/2/20 3:10	2019/9/21 11:46
1955	1ºÅ¶ÏÃæ	8.5541	7.4351	5.5848	8.8905	3.0666	49.2374		2020/2/20 1:40	2019/9/21 8:46
1956	1ºÅ¶ÏÃæ	8.5506	7.4275	5.5695	8.8913	3.0724	49.2626		2020/2/20 0:10	2019/9/21 5:46
1957	1ºÅ¶ÏÃæ	8.5513	7.4343	5.5771	8.8853	3.0414	49.2994		2020/2/19 22:40	2019/9/21 2:46
1958	1ºÅ¶ÏÃæ	8.5499	7.425	5.5809	8.8905	3.0259	49.2974		2020/2/19 21:10	2019/9/20 23:46
1959	1ºÅ¶ÏÃæ	8.5464	7.43	5.5664	8.8939	3.0375	49.3149		2020/2/19 19:40	2019/9/20 20:46
1960	1ºÅ¶ÏÃæ	8.5435	7.4097	5.548	8.9017	3.0375	49.3362		2020/2/19 18:10	2019/9/20 17:46
1961	1ºÅ¶ÏÃæ	8.5386	7.4199	5.561	8.9094	3.1227	49.3691		2020/2/19 16:40	2019/9/20 14:46
1962	1ºÅ¶ÏÃæ	8.5414	7.425	5.5656	8.9146	3.2582	49.3671		2020/2/19 15:10	2019/9/20 11:46
1963	1ºÅ¶ÏÃæ	8.533	7.4258	5.5572	8.9232	3.3705	49.3536		2020/2/19 13:40	2019/9/20 8:46
1964	1ºÅ¶ÏÃæ	8.5358	7.43	5.5404	8.9198	3.4712	49.2974		2020/2/19 12:10	2019/9/20 5:46
1965	1ºÅ¶ÏÃæ	8.5513	7.4072	5.5388	8.9103	3.5235	49.1832		2020/2/19 10:40	2019/9/20 2:46
1966	1ºÅ¶ÏÃæ	8.5358	7.4258	5.5388	8.9155	3.5041	49.0342		2020/2/19 9:10	2019/9/19 23:46
1967	1ºÅ¶ÏÃæ	8.5407	7.43	5.5473	8.9155	3.4867	49.0187		2020/2/19 7:40	2019/9/19 20:46
1968	1ºÅ¶ÏÃæ	8.5414	7.4241	5.5174	8.9129	3.4228	49.0361		2020/2/19 6:10	2019/9/19 17:46
1969	1ºÅ¶ÏÃæ	8.5393	7.4351	5.5174	8.9069	3.3879	49.1019		2020/2/19 4:40	2019/9/19 14:46
1970	1ºÅ¶ÏÃæ	8.5449	7.4495	5.5396	8.9189	3.3783	49.1251		2020/2/19 3:10	2019/9/19 11:46
1971	1ºÅ¶ÏÃæ	8.5471	7.4529	5.5434	8.9181	3.3086	49.1542		2020/2/19 1:40	2019/9/19 8:46
1972	1ºÅ¶ÏÃæ	8.5604	7.447	5.5457	8.9224	3.2873	49.1852		2020/2/19 0:10	2019/9/19 5:46
1973	1ºÅ¶ÏÃæ	8.5604	7.4495	5.5289	8.912	3.2737	49.2065		2020/2/18 22:40	2019/9/19 2:46
1974	1ºÅ¶ÏÃæ	8.5675	7.4419	5.535	8.9034	3.2214	49.2239		2020/2/18 21:10	2019/9/18 23:46
1975	1ºÅ¶ÏÃæ	8.5619	7.4419	5.545	8.9034	3.1963	49.2645		2020/2/18 19:40	2019/9/18 20:46
1976	1ºÅ¶ÏÃæ	8.5583	7.43	5.5281	8.9112	3.2098	49.3071		2020/2/18 18:10	2019/9/18 17:46
1977	1ºÅ¶ÏÃæ	8.5604	7.4326	5.5358	8.9163	3.2195	49.3594		2020/2/18 16:40	2019/9/18 14:46
1978	1ºÅ¶ÏÃæ	8.5464	7.4326	5.5549	8.9138	3.3066	49.3362		2020/2/18 15:10	2019/9/18 11:46
1979	1ºÅ¶ÏÃæ	8.5421	7.4131	5.5565	8.9146	3.3744	49.3536		2020/2/18 13:40	2019/9/18 8:46
1980	1ºÅ¶ÏÃæ	8.5541	7.4038	5.5534	8.9129	3.4247	49.2742		2020/2/18 12:10	2019/9/18 5:46
1981	1ºÅ¶ÏÃæ	8.5471	7.3961	5.5733	8.9189	3.4557	49.1406		2020/2/18 10:40	2019/9/18 2:46
1982	1ºÅ¶ÏÃæ	8.5316	7.3953	5.5702	8.9198	3.4344	49.0535		2020/2/18 9:10	2019/9/17 23:46
1983	1ºÅ¶ÏÃæ	8.5203	7.3767	5.5672	8.9258	3.4344	49.0477		2020/2/18 7:40	2019/9/17 20:46
1984	1ºÅ¶ÏÃæ	8.5019	7.3699	5.5587	8.9379	3.3976	49.0845		2020/2/18 6:10	2019/9/17 17:46
1985	1ºÅ¶ÏÃæ	8.5026	7.3733	5.5587	8.9414	3.3763	49.1077		2020/2/18 4:40	2019/9/17 14:46
1986	1ºÅ¶ÏÃæ	8.4885	7.3885	5.5626	8.9577	3.3996	49.098		2020/2/18 3:10	2019/9/17 11:46
1987	1ºÅ¶ÏÃæ	8.4942	7.3902	5.5503	8.9819	3.3318	49.1155		2020/2/18 1:40	2019/9/17 8:46
1988	1ºÅ¶ÏÃæ	8.5104	7.386	5.5258	8.956	3.3202	49.1484		2020/2/18 0:10	2019/9/17 5:46
1989	1ºÅ¶ÏÃæ	8.5125	7.3911	5.5235	8.9569	3.295	49.1619		2020/2/17 22:40	2019/9/17 2:46
1990	1ºÅ¶ÏÃæ	8.5083	7.4004	5.5189	8.9483	3.2427	49.2336		2020/2/17 21:10	2019/9/16 23:46
1991	1ºÅ¶ÏÃæ	8.509	7.3919	5.5006	8.95	3.1808	49.2413		2020/2/17 19:40	2019/9/16 20:46
1992	1ºÅ¶ÏÃæ	8.5111	7.3877	5.4799	8.9534	3.1847	49.2858		2020/2/17 18:10	2019/9/16 17:46
1993	1ºÅ¶ÏÃæ	8.5104	7.3953	5.486	8.9603	3.3202	49.3304		2020/2/17 16:40	2019/9/16 14:46
1994	1ºÅ¶ÏÃæ	8.5139	7.4004	5.5075	8.9552	3.417	49.2878		2020/2/17 15:10	2019/9/16 11:46
1995	1ºÅ¶ÏÃæ	8.5153	7.3868	5.5013	8.9586	3.5564	49.28		2020/2/17 13:40	2019/9/16 8:46
1996	1ºÅ¶ÏÃæ	8.5189	7.3834	5.4929	8.9491	3.6725	49.1794		2020/2/17 12:10	2019/9/16 5:46
1997	1ºÅ¶ÏÃæ	8.5182	7.3868	5.5013	8.9474	3.7151	49.0283		2020/2/17 10:40	2019/9/16 2:46
1998	1ºÅ¶ÏÃæ	8.5026	7.3834	5.5105	8.9405	3.7442	48.8812		2020/2/17 9:10	2019/9/15 23:46
1999	1ºÅ¶ÏÃæ	8.5111	7.375	5.5128	8.9431	3.6977	48.9141		2020/2/17 7:40	2019/9/15 20:46
[truncated: 1,873 more rows]
